# Supplementary material for: Plasma metabolomics reveals the shared and distinct metabolic disturbances associated with cardiovascular events in coronary artery disease
Source: Nat Commun. 2024 Jul 8;15:5729. doi: 10.1038/s41467-024-50125-2 (PMC11231153; doi:10.1038/s41467-024-50125-2)
Supplement: Supplementary file 4 — Supplementary Data 1-16 [file 41467_2024_50125_MOESM4_ESM.xlsx]

## Sheet: Supplementary Data 1
Supplementary Data 1. Clinical characteristics of patients with cardiovascular death.
Variable	Discovery set		Validation set
	Cardiovascular death (n=82)	Control (n=167)	Cardiovascular death (n=76)	Control (n=166)
Demographics
Age, years	71.8 [65.2, 78.0]	68 [61.5, 74.3]	70.3 [61.6, 77.0]	68.4 [62.2, 74.7]
BMI, kg/m2	24.4 [21.5, 26.9]	24.9 [22.9, 27.0]	24.2 [22.9, 27.4]	24.8 [22.7, 27.1]
Males, n (%)	57 (69.5)	100 (59.9)	48 (63.2)	99 (59.6)
Risk factors and medical history
Current smokers, n (%)	17 (20.7)	30 (18.0)	18 (23.7)	32 (19.3)
Hypertension, n (%)	58 (70.7)	119 (71.3)	57 (75.0)	125 (75.3)
Diabetes mellitus, n (%)	36 (43.9)	75 (44.9)	32 (42.1)	79 (47.6)
Congestive heart failure, n (%)	3 (3.7)	1 (0.6)	2 (2.6)	0 (0.0)
PAD, n (%)	5 (6.1)	4 (2.4)	2 (2.6)	5 (3.0)
Previous MI, n (%)	21 (25.6)	33 (19.8)	21 (27.6)	29 (17.5)
Previous stroke, n (%)	14 (17.1)	22 (13.2)	22 (28.9)	27 (16.3)
Previous PCI/CABG, n (%)	16 (19.5)	39 (23.4)	17 (22.4)	35 (21.1)
eGFR, mL/min/1.73m2	84.4 [62.8, 107.9]	100.4 [84.7, 117.0]	86.2 [60.7, 102.8]	99.4 [82.2, 119.9]
Coronary stenosis (≥50%), n (%)	23 (28.0)	48 (28.7)	56 (73.7)	119 (71.7)
Echo LVEF	39.5 [31.2, 57.2]	60.0 [48.8, 66.0]	55.0 [35.5, 62.0]	61.0 [55.0, 65.0]
Pre-hospital medications
β receptor blockers, n (%)	24 (29.3)	66 (39.5)	25 (33.8)	63 (39.6)
ACEI/ARB, n (%)	19 (23.5)	43 (26.1)	20 (26.7)	54 (34.2)
Statins, n (%)	34 (41.5)	84 (50.6)	35 (47.3)	94 (59.9)
Aspirin, n (%)	54 (66.7)	113 (68.1)	54 (72.0)	123 (76.9)
Admission characteristics
Heart rate, beats/min	75.5 [65.2, 88.2]	72 [63, 80]	77 [68.0, 85.5]	70 [64, 78]
SBP, mmHg	130.5 [113.2, 144.8]	134 [118, 149]	136.5 [121.5, 151.2]	139 [127, 153]
Admission diagnosis
Stable angina, n (%)	2 (2.4)	19 (11.4)	16 (9.6)	1 (1.3)
Acute coronary syndrome, n (%)	80 (97.6)	148 (88.6)	150 (90.4)	75 (98.7)
Biochemical analyses
Hemoglobin, g/L	127 [117.5, 138.0]	135 [125, 144]	126.2 [116.0, 142.5]	133 [125, 143]
White blood cell, 109/L	6.5 [5.2, 7.3]	6.0 [5.0, 7.2]	6.9 [5.6, 8.4]	6.3 [5.4, 7.3]
LDL-C, mmol/L	2.2 [1.7, 2.8]	2.2 [1.7, 2.9]	2.1 [1.7, 2.7]	2.1 [1.8, 2.7]
HDL-C, mmol/L	1.0 [0.8, 1.2]	1.0 [0.9, 1.2]	1.0 [0.9, 1.2]	1.0 [0.8, 1.2]
Triglycerides, mmol/L	1.3 [1.0, 1.7]	1.3 [0.9, 1.7]	1.4 [1.0, 1.9]	1.3 [1.0, 1.7]
Creatinine, μmoI/L	82.5 [67.0, 97.8]	71 [60, 85]	84.2 [68.5, 103.2]	70 [61, 83]
Cystain C, mg/L	1.2 [0.9, 1.6]	0.9 [0.8, 1.1]	1.0 [0.8, 1.2]	1.1 [1.0, 1.4]
hs-cTnT, ng/L	52.8 [15.6, 623.6]	11.6 [6.6, 33.2]	56.9 [17.2, 744.9]	14.2 [6.9, 27.7]
NT-proBNP, ng/L	7.6 [6.6, 8.4]	5.9 [4.8, 6.7]	7.1 [6.6, 8.3]	5.5 [4.5, 6.6]
Data are median with IQR (interquartile range), or n (%).
ACEI = angiotensin converting enzyme inhibitors; ARB = angiotensin receptor blocker; BMI = body mass index; CABG = coronary artery bypass grafting; eGFR = estimated glomerular filtration rate; HDL-C = high density lipoprotein-cholesterol; hs-cTnT = high-sensitivity cardiac troponin T; LDL-C = low density lipoprotein-cholesterol; MI = myocardial infarction; NT-proBNP = N-terminal pro-B-type natriu…

## Sheet: Supplementary Data 2
Supplementary Data 2. Clinical characteristics of patients with heart failure.
Variable	Discovery set		Validation set
	Heart failure (n=48)	Control (n=167)	Heart failure (n=42)	Control (n=166)
Demographics
Age, years	72.2 [64.9, 77.3]	68 [61.5, 74.3]	70.6 [63.7, 77.4]	68.4 [62.2, 74.7]
BMI, kg/m2	24.2 [21.8, 28.1]	24.9 [22.9, 27.0]	24.4 [22.9, 25.8]	24.8 [22.7, 27.1]
Males, n (%)	21 (43.8)	67 (40.1)	23 (54.8)	67 (40.4)
Risk factors and medical history
Current smokers, n (%)	8 (16.7)	30 (18.0)	5 (11.9)	32 (19.3)
Hypertension, n (%)	41 (85.4)	119 (71.3)	31 (73.8)	125 (75.3)
Diabetes mellitus, n (%)	22 (45.8)	75 (44.9)	24 (57.1)	79 (47.6)
Congestive heart failure, n (%)	3 (6.2)	1 (0.6)	1 (2.4)	0 (0.0)
PAD, n (%)	3 (6.2)	4 (2.4)	0 (0.0)	5 (3.0)
Previous MI, n (%)	11 (22.9)	33 (19.8)	9 (21.4)	29 (17.5)
Previous stroke, n (%)	7 (14.6)	22 (13.2)	9 (21.4)	27 (16.3)
Previous PCI/CABG, n (%)	15 (31.2)	39 (23.4)	8 (19.0)	35 (21.1)
eGFR, mL/min/1.73m2	89.9 [65.9, 109.0]	100.4 [84.7, 117.0]	81.6 [61.1, 110.2]	99.4 [82.2, 119.9]
Coronary stenosis (≥50%), n (%)	18 (37.5)	48 (28.7)	30 (71.4)	119 (71.7)
Echo LVEF	39.0 [31.8, 46.8]	60.0 [48.8, 66.0]	39.0 [30.5, 47.5]	61.0 [55.0, 65.0]
Pre-hospital medications
β receptor blockers, n (%)	13 (27.1)	66 (39.5)	15 (37.5)	63 (39.6)
ACEI/ARB, n (%)	9 (19.1)	43 (26.1)	12 (29.3)	54 (34.2)
Statins, n (%)	19 (39.6)	84 (50.6)	16 (40.0)	94 (59.9)
Aspirin, n (%)	32 (66.7)	113 (68.1)	28 (68.3)	123 (76.9)
Admission characteristics
Heart rate, beats/min	84.5 [68.8, 93.5]	72 [63, 80]	82 [70.2, 94.0]	70 [64, 78]
SBP, mmHg	127 [110.8, 141.2]	134 [118, 149]	129.5 [112.2, 149.8]	139 [127, 153]
Admission diagnosis
Stable angina, n (%)	0 (0.0)	19 (11.4)	0 (0.0)	16 (9.6)
Acute coronary syndrome, n (%)	48 (100.0)	148 (88.6)	42 (100.0)	150 (90.4)
Biochemical analyses
Hemoglobin, g/L	125 [114.8, 137.5]	135 [125, 144]	121.5 [113.2, 128.0]	133 [125, 143]
White blood cell, 109/L	6.6 [6.0, 7.7]	6.0 [5.0, 7.2]	7.6 [6.2, 9.7]	6.3 [5.4, 7.3]
LDL-C, mmol/L	2.5 [1.9, 3.0]	2.2 [1.7, 2.9]	2.6 [2.1, 2.8]	2.1 [1.8, 2.7]
HDL-C, mmol/L	1.0 [0.8, 1.1]	1.0 [0.9, 1.2]	1.0 [0.8, 1.1]	1.0 [0.9, 1.2]
Triglycerides, mmol/L	1.3 [1.1, 1.6]	1.3 [0.9, 1.7]	1.4 [1.0, 2.1]	1.4 [1.0, 1.9]
Creatinine, μmoI/L	75.5 [63.0, 94.5]	71 [60, 85]	78.0 [62.2, 99.8]	70 [61, 83]
Cystain C, mg/L	1.0 [0.8, 1.2]	0.9 [0.8, 1.1]	1.0 [0.8, 1.4]	1.0 [0.8, 1.2]
hs-cTnT, ng/L	638.1 [66.0, 1,556.5]	11.6 [6.6, 33.2]	118.4 [36.9, 1,152.8]	14.2 [6.9, 27.7]
NT-proBNP, ng/L	7.8 [6.9, 8.9]	5.9 [4.8, 6.7]	8.0 [7.0, 8.5]	5.5 [4.5, 6.6]
Data are median with IQR (interquartile range), or n (%).
ACEI = angiotensin converting enzyme inhibitors; ARB = angiotensin receptor blocker; BMI = body mass index; CABG = coronary artery bypass grafting; eGFR = estimated glomerular filtration rate; HF = heart failure; HDL-C = high density lipoprotein-cholesterol; hs-cTnT = high-sensitivity cardiac troponin T; LDL-C = low density lipoprotein-cholesterol; MI = myocardial infarction; NT-proBNP = N-termin…

## Sheet: Supplementary Data 3
Supplementary Data 3. Clinical characteristics of patients with myocardial infarction/stroke.
Variable	Discovery set		Validation set
	MI/stroke (n=72)	Control (n=167)	MI/stroke (n=93)	Control (n=166)
Demographics
Age, years	70 [63.5, 76.7]	68 [61.5, 74.3]	64.4 [60.3, 72.2]	68.4 [62.2, 74.7]
BMI, kg/m2	24.5 [22.6, 27.2]	24.9 [22.9, 27.0]	25.1 [23.2, 27.1]	24.8 [22.7, 27.1]
Males, n (%)	45 (62.5)	100 (59.9)	60 (64.5)	99 (59.6)
Risk factors and medical history
Current smokers, n (%)	14 (19.4)	30 (18.0)	32 (19.3)	19 (20.4)
Hypertension, n (%)	54 (75.0)	119 (71.3)	125 (75.3)	64 (68.8)
Diabetes mellitus, n (%)	24 (33.3)	75 (44.9)	79 (47.6)	44 (47.3)
Congestive heart failure, n (%)	0 (0.0)	1 (0.6)	0 (0.0)	1 (1.1)
PAD, n (%)	4 (5.6)	4 (2.4)	5 (3.0)	1 (1.1)
Previous MI, n (%)	11 (15.3)	33 (19.8)	29 (17.5)	22 (23.7)
Previous stroke, n (%)	17 (23.6)	22 (13.2)	27 (16.3)	19 (20.4)
Previous PCI/CABG, n (%)	15 (20.8)	39 (23.4)	35 (21.1)	25 (26.9)
eGFR, mL/min/1.73m2	91.7 [68.4, 113.7]	100.4 [84.7, 117.0]	99.4 [82.2, 119.9]	101.8 [79.5, 115.5]
Coronary stenosis (≥50%), n (%)	25 (34.7)	48 (28.7)	59 (63.4)	119 (71.7)
Echo LVEF	58.5 [43.0, 64.8]	60.0 [48.8, 66.0]	58.0 [44.5, 64.0]	61.0 [55.0, 65.0]
Pre-hospital medications
β receptor blockers, n (%)	26 (36.1)	66 (39.5)	44 (49.4)	63 (39.6)
ACEI/ARB, n (%)	19 (26.8)	43 (26.1)	27 (30.0)	54 (34.2)
Statins, n (%)	35 (48.6)	84 (50.6)	52 (58.4)	94 (59.9)
Aspirin, n (%)	50 (70.4)	113 (68.1)	70 (77.8)	123 (76.9)
Admission characteristics
Heart rate, beats/min	71.5 [62.8, 82.0]	72 [63, 80]	70 [64, 78]	75 [68, 82]
SBP, mmHg	134.5 [123, 155]	134 [118, 149]	139 [127, 153]	136 [126, 154]
Admission diagnosis
Stable angina	8 (11.1)	19 (11.4)	16 (9.6)	6 (6.5)
Acute coronary syndrome	64 (88.9)	148 (88.6)	150 (90.4)	87 (93.5)
Biochemical analyses
Hemoglobin, g/L	134.8 [121.5, 146.2]	135 [125, 144]	133 [125, 143]	136 [126, 146]
White blood cell, 109/L	6.5 [5.7, 7.7]	6.0 [5.0, 7.2]	6.3 [5.4, 7.3]	6.9 [5.6, 8.3]
LDL-C, mmol/L	2.3 [1.8, 2.7]	2.2 [1.7, 2.9]	2.1 [1.8, 2.7]	2.5 [1.9, 3.0]
HDL-C, mmol/L	1.0 [0.8, 1.2]	1.0 [0.9, 1.2]	1.0 [0.9, 1.2]	1.0 [0.9, 1.2]
Triglycerides, mmol/L	1.4 [1.0, 1.8]	1.3 [0.9, 1.7]	1.4 [1.0, 1.9]	1.5 [1.1, 2.2]
Creatinine, μmoI/L	77.5 [66.0, 93.5]	71 [60, 85]	70 [61, 83]	73 [63.0, 88.7]
Cystain C, mg/L	1.0 [0.8, 1.2]	0.9 [0.8, 1.1]	1.0 [0.8, 1.2]	1.0 [0.8, 1.2]
hs-cTnT, ng/L	38 [11.8, 346.1]	11.6 [6.6, 33.2]	14.2 [6.9, 27.7]	28.7 [9.2, 184.7]
NT-proBNP, ng/L	6.3 [5.1, 7.6]	5.9 [4.8, 6.7]	5.5 [4.5, 6.6]	6.3 [5.1, 7.0]
Data are median with IQR (interquartile range), or n (%).
ACEI = angiotensin converting enzyme inhibitors; ARB = angiotensin receptor blocker; BMI = body mass index; CABG = coronary artery bypass grafting; eGFR = estimated glomerular filtration rate; HDL-C = high density lipoprotein-cholesterol; hs-cTnT = high-sensitivity cardiac troponin T; LDL-C = low density lipoprotein-cholesterol; MI = myocardial infarction; NT-proBNP = N-terminal pro-B-type natriu…

## Sheet: Supplementary Data 4
Supplementary Data 4. KEGG Pathway enrichment analysis for the composite of cardiovascular events.
Pathway	TC	Hits	FDR	Impact
Tyrosine metabolism	42	8	0.00012257	0.17
Cysteine and methionine metabolism	33	6	0.00012257	0.23
Fatty acid degradation	39	2	0.002	0
Pentose and glucuronate interconversions	19	2	0.005	0.28
Biotin metabolism	10	1	0.005	0
Lysine degradation	30	5	0.005	0.22
Fatty acid biosynthesis	47	5	0.005	0.01
Pyrimidine metabolism	39	4	0.005	0.13
Tryptophan metabolism	41	5	0.013	0.47
Phenylalanine metabolism	8	3	0.013	0.36
Arginine biosynthesis	14	5	0.013	0.37
Glutathione metabolism	28	2	0.013	0.01
Ascorbate and aldarate metabolism	9	2	0.013	0
Propanoate metabolism	22	2	0.013	0.04
Inositol phosphate metabolism	30	1	0.013	0.13
Starch and sucrose metabolism	18	5	0.014	0.48
Valine, leucine and isoleucine biosynthesis	8	6	0.02	0
Steroid hormone biosynthesis	87	10	0.038	0.12
Arginine and proline metabolism	36	5	0.042	0.33
Galactose metabolism	27	7	0.061	0.49
Glycerophospholipid metabolism	36	3	0.081	0.09
Glyoxylate and dicarboxylate metabolism	32	4	0.089	0.02
Citrate cycle (TCA cycle)	20	4	0.092	0.17
Biosynthesis of unsaturated fatty acids	36	7	0.112	0
Nicotinate and nicotinamide metabolism	15	4	0.112	0.19
Taurine and hypotaurine metabolism	8	2	0.112	0.43
Valine, leucine and isoleucine degradation	40	4	0.118	0.02
Glycine, serine and threonine metabolism	33	7	0.124	0.15
Primary bile acid biosynthesis	46	6	0.152	0.03
Caffeine metabolism	10	5	0.155	0.69
alpha-Linolenic acid metabolism	13	2	0.155	0.33
Amino sugar and nucleotide sugar metabolism	42	3	0.155	0
Purine metabolism	70	6	0.268	0.03
Nitrogen metabolism	6	1	0.321	0
Drug metabolism - cytochrome P450	55	1	0.321	0
Linoleic acid metabolism	5	1	0.329	1
Histidine metabolism	16	3	0.334	0.22
Pyruvate metabolism	23	2	0.334	0.19
Glycolysis / Gluconeogenesis	26	2	0.334	0.1
Ether lipid metabolism	20	1	0.334	0
Selenocompound metabolism	20	1	0.347	0
Butanoate metabolism	15	1	0.387	0
Pantothenate and CoA biosynthesis	20	4	0.391	0.01
Lipoic acid metabolism	28	1	0.391	0
Fatty acid elongation	39	1	0.401	0
Riboflavin metabolism	4	1	0.53	0.5
Fructose and mannose metabolism	20	2	0.557	0.1
Phosphonate and phosphinate metabolism	6	1	0.576	0.5
Alanine, aspartate and glutamate metabolism	28	6	0.58	0.34
Porphyrin metabolism	31	3	0.6	0.16
Sphingolipid metabolism	32	2	0.6	0.06
Glycerolipid metabolism	16	1	0.646	0
Ubiquinone and other terpenoid-quinone biosynthesis	18	1	0.647	0
beta-Alanine metabolism	21	3	0.682	0
Phenylalanine, tyrosine and tryptophan biosynthesis	4	2	0.714	1
Neomycin, kanamycin and gentamicin biosynthesis	2	1	0.83	0
Hits is the actually matched number from our data;
Impact is the pathway impact value which is calculated from pathway topology analysis.
FDR = false discovery rate; KEGG = the Kyoto Encyclopedia of Genes and Genomes; TC = the total number of compounds in the pathway.

## Sheet: Supplementary Data 5
Supplementary Data 5. Differential metabolites for the composite of cardiovascular events.
Metabolite	Class	m/z	RT (seconds)	FC	FDR*	OR (95% CI)†	β‡
Cystine	Carboxylic acids and derivatives	241.03	444.6	1.205	5.65408e-05	1.59 (1.15, 2.24)	0.227
Hexenoylcarnitine (Car(6:1))	Carnitine	258.17	226.36	1.418	0.006	1.47 (1.10, 2.02)	0.08
Oxooctadecadienoylcarnitine (Car(18:3-O))	Carnitine	438.32	441.05	1.379	0.001	1.43 (1.08, 1.94)	0.012
Hexadecatrienoylcarnitine (Car(16:3))	Carnitine	394.29	431.76	1.35	0.001	1.43 (1.07, 1.95)	0.016
Erucic acid	Fatty Acyls	337.31	608.24	1.287	0.000441271	1.40 (1.07, 1.92)	0.233
Suberic acid	Fatty Acyls	173.08	294.41	1.222	0.004	1.46 (1.11, 1.98)	0.253
Vanillylmandelic acid	Other	197.05	202.68	1.768	1.27829e-05	2.22 (1.38, 3.73)	0.224
Mandelic acid	Other	151.04	222.77	1.681	0.001	1.46 (1.06, 2.20)	0.252
3-(2,3,4-Trimethoxyphenyl)propanoic acid	Other	239.09	345.07	1.476	0.006	1.55 (1.13, 2.16)	0.002
N4-Acetylcytidine	Other	284.09	170.6	1.365	1.74927e-05	1.86 (1.27, 2.83)	0.184
N-[3-(2-oxopyrrolidin-1-yl)propyl]acetamide	Other	185.13	206.94	1.284	0.002	1.39 (1.03, 1.91)	0.089
3-Hydroxyoctanoic acid	Other	159.1	351.53	1.238	0.007	1.39 (1.06, 1.87)	0.103
Phthalide	Other	135.04	23.11	0.684	0.025	0.73 (0.55, 0.94)	-0.23
5-Acetylamino-6-amino-3-methyluracil (AAMU)	Other	197.07	207.52	0.546	0.016	0.73 (0.54, 0.94)	-0.162
Oxooctanoylcarnitine (Car(8:1-O))	Carnitine	302.2	264.27	1.595	0.001	1.85 (1.28, 2.79)	0
Tetradecadienoylcarnitine (Car(14:2))	Carnitine	368.28	413.57	1.564	8.16581e-05	1.56 (1.12, 2.25)	0
Tetradecenedioylcarnitine (Car(14:1-O2))	Carnitine	382.26	370.31	1.79	0.001	1.58 (1.10, 2.36)	0
3-Methoxy-4-hydroxyphenylglycol sulfate	Other	263.02	46.41	1.612	1.74927e-05	1.68 (1.12, 2.70)	0
Oxohexadecadienoylcarnitine (Car(16:3-O))	Carnitine	410.29	220.87	1.329	0.001	1.43 (1.06, 1.96)	0
Oxopalmitoleylcarnitine (Car(16:2-O))	Carnitine	412.31	218.8	1.36	5.48716e-05	1.44 (1.06, 2.00)	0
Traumatic acid	Fatty Acyls	227.13	312.01	1.796	0.001	1.46 (1.07, 2.10)	0
Hexadecanedioic acid	Fatty Acyls	285.21	468.54	1.218	0.005	1.35 (1.02, 1.82)	0
Oxopalmitoylcarnitine (Car(16:1-O))	Carnitine	396.31	196.26	1.431	0.00036238	1.38 (1.02, 1.92)	0
LPC(14:0)	Glycerophospholipids	468.31	478.02	0.79	0.001	0.76 (0.58, 1.00)
Hexadecatetraenoylcarnitine (Car(16:4))	Carnitine	392.28	411.4	1.343	0.002	1.34 (1.01, 1.82)
Octadecatetraenoylcarnitine (Car(18:4))	Carnitine	420.31	449.62	1.313	0.025	1.31 (1.00, 1.75)
Tetradecenoylcarnitine (Car(14:1))	Carnitine	370.3	435.14	1.458	0.000133776	1.36 (1.00, 1.91)
2-Hydroxyphenylacetic acid	Other	151.04	247.26	1.695	0.001	1.39 (1.02, 2.04)
4-Hydroxyphenylacetic acid	Other	151.04	247.26	1.695	0.001	1.39 (1.02, 2.04)
Lauroylcarnitine	Carnitine	344.28	418.31	1.383	0.003	1.35 (1.00, 1.90)
Dodecadienoylcarnitine (Car(12:2))	Carnitine	340.25	383.67	1.466	0.001	1.37 (0.99, 1.97)
Hexadecenedioylcarnitine (Car(16:1-O2))	Carnitine	428.3	295.7	2.203	1.74927e-05	1.66 (1.04, 3.16)
Palmitoleylcarnitine (Car(16:1))	Carnitine	398.33	465.48	1.282	0.001	1.32 (0.98, 1.80)
Butyrylcarnitine (Car(4:0))	Carnitine	232.15	95.12	1.345	0.007	1.30 (0.98, 1.78)
Phenol	Other	93.03	32.48	0.792	0.05	0.81 (0.63, 1.03)
Myristoylcarnitine	Carnitine	372.31	455.56	1.315	0.001	1.32 (0.97, 1.85)
Oxodecanoylcarnitine (Car(10:1-O))	Carnitine	330.23	307.41	1.434	0.005	1.29 (0.95, 1.77)
1,7-Dimethyluric acid	Other	195.05	238.12	0.679	0.033	0.81 (0.63, 1.04)
1,3-Dimethyluric acid	Other	195.05	238.12	0.679	0.033	0.81 (0.63, 1.04)
3,7-Dimethyluric acid	Other	195.05	238.12	0.679	0.033	0.81 (0.63, 1.04)
3-Phenyllactic acid	Other	165.06	275.93	1.276	0.021	1.25 (0.96, 1.67)
Oxotetradecanoylcarnitine (Car(14:1-O))	Carnitine	386.29	411.94	1.547	0.000231434	1.29 (0.93, 1.88)
Heptanoylcarnitine (Car(7:0))	Carnitine	274.2	284.1	1.466	0.004	1.25 (0.93, 1.73)
Acetylglycine	Other	116.04	300.22	1.311	0.000294969	1.22 (0.93, 1.63)
Caffeine	Other	195.09	239.73	0.672	0.003	0.84 (0.65, 1.07)
Phenylacetylglutamine	Carboxylic acids and derivatives	263.1	234.78	1.385	0.027	1.24 (0.92, 1.68)
3-Methylglutarylcarnitine	Carnitine	290.16	94.75	1.763	6.99109e-05	1.31 (0.92, 1.98)
3-Hydroxybutyrylcarnitine (Car(4:0-O))	Carnitine	248.15	333.35	1.933	5.65408e-05	1.24 (0.92, 1.82)
Succinyladenosine	Other	382.1	214.59	1.299	0.000161235	1.28 (0.89, 1.93)
Hexanoylcarnitine (Car(6:0))	Carnitine	260.19	257.82	1.497	0.002	1.23 (0.91, 1.78)
Pregnanediol 3-O-glucuronide	Steroids and steroid derivatives	495.3	414.09	1.393	0.001	1.20 (0.90, 1.64)
Ribitol	Other	151.06	252.69	1.217	0.003	1.21 (0.88, 1.70)
Xylitol	Other	151.06	252.69	1.217	0.003	1.21 (0.88, 1.70)
Arabitol	Other	151.06	252.69	1.217	0.003	1.21 (0.88, 1.70)
Oxododecanoylcarnitine (Car(12:1-O))	Carnitine	358.26	363.16	1.555	0.001	1.21 (0.88, 1.77)
Dodecenoylcarnitine (Car(12:1))	Carnitine	342.26	397.44	1.44	0.003	1.19 (0.88, 1.64)
LPE(14:0)	Glycerophospholipids	424.25	481.89	0.783	0.008	0.87 (0.68, 1.12)
N2,N2-Dimethylguanosine	Other	312.13	209.66	1.353	1.27829e-05	1.24 (0.82, 2.06)
Oxooctatrienylcarnitine (Car(8:4-O))	Carnitine	296.15	201.84	2.323	0.001	1.22 (0.87, 2.07)
Octadienedioylcarnitine (Car(8:2-O2))	Carnitine	296.15	201.84	2.323	0.001	1.22 (0.87, 2.07)
Nonenedioylcarnitine (Car(9:1-O2))	Carnitine	330.19	234.6	1.999	0.001	1.15 (0.84, 1.72)
2,4-Dihydroxybutanoic acid	Other	119.03	52.65	1.529	0.005	1.14 (0.82, 1.63)
Decanoylcarnitine (Car(10:0))	Carnitine	316.25	378.3	1.25	0.05	1.11 (0.84, 1.49)
Dodecatrienoylcarnitine (Car(12:3))	Carnitine	338.23	355.78	1.315	0.042	1.11 (0.84, 1.55)
Octanoylcarnitine (Car(8:0))	Carnitine	288.22	331.42	1.286	0.043	1.11 (0.84, 1.51)
Hyodeoxycholic acid	Steroids and steroid derivatives	391.29	439.03	0.758	0.004	0.92 (0.71, 1.17)
Oxotridecanoylcarnitine (Car(13:1-O))	Carnitine	372.27	224.88	1.449	0.037	1.09 (0.85, 1.41)
Pentadecenoylcarnitine (Car(15:1))	Carnitine	384.31	452.28	1.479	0.033	1.10 (0.84, 1.46)
alpha-C-Mannosyltryptophan	Other	367.15	97.71	1.271	5.65408e-05	1.13 (0.79, 1.68)
Tyrosine O-sulfate	Other	260.02	313.29	1.241	0.05	1.11 (0.81, 1.57)
Glutarylcarnitine	Carnitine	276.14	414.13	1.239	0.027	1.10 (0.81, 1.52)
Dodecatetraenoylcarnitine (Car(12:4))	Carnitine	336.22	331.41	1.598	0.013	1.10 (0.82, 1.56)
O-Acetylserine	Carboxylic acids and derivatives	146.05	316.64	1.379	0.007	1.08 (0.79, 1.51)
Adenosine 2',3'-cyclic phosphate	Other	330.06	210.29	1.227	0.032	0.95 (0.75, 1.30)
Cholic acid 3-glucuronide	Steroids and steroid derivatives	583.31	390.32	1.315	0.037	1.05 (0.82, 1.41)
Kynurenic acid	Other	188.04	204.28	2.123	0.026	1.06 (0.81, 1.47)
Allysine	Carboxylic acids and derivatives	144.07	63.31	1.608	0.003	1.06 (0.76, 1.59)
Homocitrulline	Carboxylic acids and derivatives	188.1	394.4	1.39	0.004	1.05 (0.75, 1.48)
Acetylcarnitine (Car(2:0))	Carnitine	204.12	50.66	1.469	0.001	1.04 (0.79, 1.43)
N-Acetylmethionine	Carboxylic acids and derivatives	190.05	213.02	1.218	0.003	1.03 (0.76, 1.41)
Oxododecenoylcarnitine (Car(12:2-O))	Carnitine	356.24	349.16	1.494	0.001	0.98 (0.74, 1.38)
S-Adenosylhomocysteine	Other	385.13	395.21	1.211	0.001	1.02 (0.74, 1.41)
* The FDR q value of Wilcoxon rank sum test;
† The association between metabolites and overall cardiovascular events, with adjustment of TIMI variables, hs-cTnT and NT-proBNP;
‡ The β value of LASSO algorithm;
FC = fold change, FDR = false discovery rate, LASSO = the least absolute shrinkage and selection operator; LPC = lysophosphatidylcholine; LPE = lysophosphatidylethanolamine; m/z = charge-to-mass ratio; RT = retention time, retention time is in seconds.
The combination of metabolites was marked with bold.

## Sheet: Supplementary Data 6
Supplementary Data 6. Differential metabolites for cardiovascular death.
Metabolite	Class	m/z	RT (seconds)	FC	FDR*	OR (95% CI)†	β‡
N,N-Dimethylarginine (ADMA)	Carboxylic acids and derivatives	203.15	499.32	1.21	0.000399385	1.56 (1.02, 2.46)	0.321
Homoarginine	Carboxylic acids and derivatives	189.13	523.93	0.76	9.90576e-06	0.56 (0.37, 0.82)	-0.462
Tetradecadienoylcarnitine (Car(14:2))	Carnitine	368.28	413.57	1.72	3.59392e-05	1.54 (1.02, 2.41)	0.045
Oxooctadecadienoylcarnitine (Car(18:3-O))	Carnitine	438.32	441.05	1.58	0.000127619	1.50 (1.06, 2.19)	0.081
Hexadecanedioic acid	Fatty Acyls	285.21	468.54	1.29	0.001	1.47 (1.04, 2.12)	0.027
Vanillylmandelic acid	Other	197.05	202.68	2.02	9.90576e-06	2.11 (1.23, 3.87)	0.568
N-[3-(2-oxopyrrolidin-1-yl)propyl]acetamide	Other	185.13	206.94	1.4	0.001	1.57 (1.08, 2.33)	0.044
3-Hydroxyoctanoic acid	Other	159.1	351.53	1.33	0.001	1.54 (1.08, 2.28)	0.212
Phthalide	Other	135.04	23.11	0.52	0.007	0.48 (0.28, 0.75)	-0.601
3-(2,3,4-Trimethoxyphenyl)propanoic acid	Other	239.09	345.07	1.62	0.001	1.69 (1.11, 2.61)	0
N4-Acetylcytidine	Other	284.09	170.6	1.44	4.2745e-05	1.76 (1.11, 2.94)	0
3-Methoxy-4-hydroxyphenylglycol sulfate	Other	263.02	46.41	1.82	9.90576e-06	1.77 (1.10, 2.99)	0
Oxooctanoylcarnitine (Car(8:1-O))	Carnitine	302.2	264.27	1.73	0.000120667	1.77 (1.09, 3.00)	0
Octadecatetraenoylcarnitine (Car(18:4))	Carnitine	420.31	449.62	1.48	0.003	1.44 (1.04, 2.07)	0
Hexadecatrienoylcarnitine (Car(16:3))	Carnitine	394.29	431.76	1.47	0.000217748	1.46 (1.01, 2.17)
Tetradecenedioylcarnitine (Car(14:1-O2))	Carnitine	382.26	370.31	2.01	0.000109878	1.49 (0.95, 2.41)
Dodecadienoylcarnitine (Car(12:2))	Carnitine	340.25	383.67	1.66	0.000179323	1.45 (0.95, 2.28)
Suberic acid	Fatty Acyls	173.08	294.41	1.21	0.012	1.37 (0.96, 2.03)
7-Methylguanine	Other	166.07	196.27	1.24	0.001	1.48 (0.98, 2.45)
Oxohexadecadienoylcarnitine (Car(16:3-O))	Carnitine	410.29	220.87	1.46	0.000179323	1.36 (0.95, 1.99)
Nicotinamide riboside (NR)	Other	255.1	379.27	1.23	0.000451835	1.35 (0.94, 2.04)
Traumatic acid	Fatty Acyls	227.13	312.01	1.98	0.000149379	1.33 (0.93, 2.02)
Oxopalmitoylcarnitine (Car(16:1-O))	Carnitine	396.31	196.26	1.59	0.000120475	1.34 (0.92, 2.00)
Hydroxyphenyllactic acid	Other	181.05	216.81	1.81	0.003	1.67 (0.96, 3.60)
Cystine	Carboxylic acids and derivatives	241.03	444.6	1.25	9.0068e-05	1.37 (0.91, 2.11)
Oxopalmitoleylcarnitine (Car(16:2-O))	Carnitine	412.31	218.8	1.49	1.80632e-05	1.32 (0.91, 1.97)
3-Methylglutarylcarnitine	Carnitine	290.16	94.75	2.15	2.16343e-05	1.39 (0.90, 2.27)
Lauroylcarnitine	Carnitine	344.28	418.31	1.49	0.001	1.32 (0.89, 2.02)
Mandelic acid	Other	151.04	222.77	1.65	9.0068e-05	1.40 (0.87, 2.38)
Butyrylcarnitine (Car(4:0))	Carnitine	232.15	95.12	1.4	0.003	1.30 (0.88, 1.95)
Palmitoleylcarnitine (Car(16:1))	Carnitine	398.33	465.48	1.38	0.001	1.28 (0.88, 1.91)
Acetylcarnitine (Car(2:0))	Carnitine	204.12	50.66	1.46	0.000336084	0.80 (0.56, 1.15)
Hexadecatetraenoylcarnitine (Car(16:4))	Carnitine	392.28	411.4	1.46	0.001	1.24 (0.89, 1.78)
Hexadecenedioylcarnitine (Car(16:1-O2))	Carnitine	428.3	295.7	2.59	9.90576e-06	1.53 (0.91, 3.36)
Hexenoylcarnitine (Car(6:1))	Carnitine	258.17	226.36	1.49	0.005	1.28 (0.87, 1.93)
Myristoylcarnitine	Carnitine	372.31	455.56	1.43	0.001	1.28 (0.87, 1.94)
Tetradecenoylcarnitine (Car(14:1))	Carnitine	370.3	435.14	1.62	9.0068e-05	1.26 (0.87, 1.90)
Erucic acid	Fatty Acyls	337.31	608.24	1.24	0.004	1.21 (0.86, 1.71)
LPC(14:0)	Glycerophospholipids	468.31	478.02	0.74	0.000217748	0.81 (0.56, 1.16)
Phenylacetylglutamine	Carboxylic acids and derivatives	263.1	234.78	1.54	0.021	1.23 (0.86, 1.79)
Oxotetradecanoylcarnitine (Car(14:1-O))	Carnitine	386.29	411.94	1.8	9.42131e-05	1.25 (0.86, 1.93)
Heptanoylcarnitine (Car(7:0))	Carnitine	274.2	284.1	1.67	0.001	1.23 (0.86, 1.84)
3-Phenyllactic acid	Other	165.06	275.93	1.35	0.021	1.20 (0.85, 1.73)
Oxododecenoylcarnitine (Car(12:2-O))	Carnitine	356.24	349.16	1.76	0.001	0.86 (0.62, 1.21)
Dodecanedioic acid	Fatty Acyls	229.14	395.52	1.23	0.044	1.16 (0.84, 1.61)
Ribitol	Other	151.06	252.69	1.3	0.000179323	1.20 (0.81, 1.79)
Xylitol	Other	151.06	252.69	1.3	0.000179323	1.20 (0.81, 1.79)
Arabitol	Other	151.06	252.69	1.3	0.000179323	1.20 (0.81, 1.79)
2-Hydroxyphenylacetic acid	Other	151.04	247.26	1.68	0.000217748	1.23 (0.80, 1.98)
4-Hydroxyphenylacetic acid	Other	151.04	247.26	1.68	0.000217748	1.23 (0.80, 1.98)
Succinyladenosine	Other	382.1	214.59	1.41	0.000192743	1.21 (0.79, 1.88)
LPE(14:0)	Glycerophospholipids	424.25	481.89	0.71	0.002	0.86 (0.60, 1.21)
Oxodecanoylcarnitine (Car(10:1-O))	Carnitine	330.23	307.41	1.58	0.000217748	1.20 (0.78, 1.87)
Pregnanediol 3-O-glucuronide	Steroids and steroid derivatives	495.3	414.09	1.52	0.002	1.16 (0.82, 1.67)
Caffeine	Other	195.09	239.73	0.75	0.048	0.89 (0.64, 1.22)
Glutarylcarnitine	Carnitine	276.14	414.13	1.36	0.004	1.15 (0.79, 1.73)
3-Methoxytyrosine	Carboxylic acids and derivatives	210.08	94.75	1.21	0.014	1.14 (0.79, 1.65)
Tyrosine O-sulfate	Other	260.02	313.29	1.35	0.01	1.14 (0.77, 1.73)
Oxotridecanoylcarnitine (Car(13:1-O))	Carnitine	372.27	224.88	1.67	0.01	1.12 (0.79, 1.59)
LPC(20:5)	Glycerophospholipids	542.32	472.03	0.74	0.001	0.90 (0.62, 1.29)
Acetylglycine	Other	116.04	300.22	1.38	0.000217748	1.10 (0.78, 1.57)
Hexanoylcarnitine (Car(6:0))	Carnitine	260.19	257.82	1.58	0.001	1.12 (0.74, 1.77)
Hyodeoxycholic acid	Steroids and steroid derivatives	391.29	439.03	0.78	0.014	1.09 (0.78, 1.49)
O-Acetylserine	Carboxylic acids and derivatives	146.05	316.64	1.52	0.005	0.91 (0.61, 1.35)
Cholic acid 3-glucuronide	Steroids and steroid derivatives	583.31	390.32	1.65	0.009	1.07 (0.81, 1.46)
PC(36:6)	Glycerophospholipids	778.54	599.33	0.76	0.002	0.92 (0.64, 1.32)
Nonenedioylcarnitine (Car(9:1-O2))	Carnitine	330.19	234.6	2.47	0.002	1.09 (0.78, 1.64)
3-Hydroxybutyrylcarnitine (Car(4:0-O))	Carnitine	248.15	333.35	1.91	0.000109878	0.92 (0.62, 1.38)
PC(8:0/8:0)	Glycerophospholipids	492.31	464.8	0.76	0.001	0.91 (0.61, 1.35)
Homocitrulline	Carboxylic acids and derivatives	188.1	394.4	1.66	0.00010728	1.10 (0.73, 1.67)
Allysine	Carboxylic acids and derivatives	144.07	63.31	1.8	9.0068e-05	0.91 (0.60, 1.49)
PC(34:4)	Glycerophospholipids	754.54	608.54	0.76	0.001	0.92 (0.65, 1.31)
S-Adenosylhomocysteine	Other	385.13	395.21	1.28	0.001	0.92 (0.61, 1.36)
Thymine	Other	125.04	68.2	1.22	0.001	1.08 (0.75, 1.56)
Decanoylcarnitine (Car(10:0))	Carnitine	316.25	378.3	1.38	0.023	1.08 (0.77, 1.54)
Maltose	Other	365.11	44.03	1.65	0.039	1.06 (0.76, 1.50)
Dodecenoylcarnitine (Car(12:1))	Carnitine	342.26	397.44	1.55	0.001	1.07 (0.73, 1.63)
Sucrose	Other	341.11	381.25	1.77	0.013	0.95 (0.72, 1.30)
Dodecatrienoylcarnitine (Car(12:3))	Carnitine	338.23	355.78	1.45	0.012	1.05 (0.76, 1.53)
Oxooctatrienylcarnitine (Car(8:4-O))	Carnitine	296.15	201.84	2.29	0.000120667	1.06 (0.68, 1.88)
Octadienedioylcarnitine (Car(8:2-O2))	Carnitine	296.15	201.84	2.29	0.000120667	1.06 (0.68, 1.88)
N-Acetylmethionine	Carboxylic acids and derivatives	190.05	213.02	1.31	0.002	0.95 (0.66, 1.39)
alpha-C-Mannosyltryptophan	Other	367.15	97.71	1.38	9.90576e-06	1.05 (0.68, 1.67)
Octanoylcarnitine (Car(8:0))	Carnitine	288.22	331.42	1.37	0.012	1.04 (0.72, 1.54)
N2,N2-Dimethylguanosine	Other	312.13	209.66	1.49	1.89126e-05	1.06 (0.68, 1.88)
Pentadecenoylcarnitine (Car(15:1))	Carnitine	384.31	452.28	1.61	0.01	1.03 (0.73, 1.46)
Oxododecanoylcarnitine (Car(12:1-O))	Carnitine	358.26	363.16	1.73	0.004	1.02 (0.74, 1.52)
Liothyronine	Carboxylic acids and derivatives	649.78	359.67	0.8	0.013	1.02 (0.71, 1.48)
Dodecatetraenoylcarnitine (Car(12:4))	Carnitine	336.22	331.41	1.83	0.006	0.98 (0.71, 1.42)
2,4-Dihydroxybutanoic acid	Other	119.03	52.65	1.75	0.001	1.02 (0.71, 1.50)
Adenosine 2',3'-cyclic phosphate	Other	330.06	210.29	1.47	0.033	0.99 (0.76, 1.36)
Kynurenic acid	Other	188.04	204.28	2.48	0.021	0.99 (0.73, 1.42)
Antipyrine (Phenazone)	Other	189.1	262.05	1.84	0.016	1.00 (0.67, 1.51)
LPC(18:3)	Glycerophospholipids	518.32	474.73	0.8	0.007	1.00 (0.70, 1.42)
* The FDR q value of Wilcoxon rank sum test;
† The association between metabolites and overall cardiovascular events, with adjustment of TIMI variables, hs-cTnT and NT-proBNP;
‡ The β value of LASSO algorithm;
FC = fold change, FDR = false discovery rate, LASSO = the least absolute shrinkage and selection operator; LPC = lysophosphatidylcholine; LPE = lysophosphatidylethanolamine; m/z = charge-to-mass ratio; PC = phosphatidylcholine; RT = retention time, retention time is in seconds.
The combination of metabolites was marked with bold.

## Sheet: Supplementary Data 7
Supplementary Data 7. Differential metabolites for heart failure.
Metabolite	Class	m/z	RT (seconds)	FC	FDR*	OR (95% CI)†	β‡
Cystine	Carboxylic acids and derivatives	241.03	444.6	1.33	1.01022e-05	2.43 (1.40, 4.46)	0.451
N-Acetyl-arginine	Carboxylic acids and derivatives	217.13	381.48	0.79	0.002	0.51 (0.30, 0.82)	-0.175
Homoarginine	Carboxylic acids and derivatives	189.13	523.93	0.68	2.55551e-06	0.50 (0.30, 0.79)	-0.224
Erucic acid	Fatty Acyls	337.31	608.24	1.47	3.12985e-06	1.75 (1.17, 2.70)	0.316
N4-Acetylcytidine	Other	284.09	170.6	1.49	2.4425e-05	2.32 (1.24, 4.65)	0.101
Cortisol	Steroids and steroid derivatives	363.22	342.63	1.26	0.002	1.71 (1.13, 2.68)	0.28
11beta-hydroxyandrost-4-ene-3,17-dione	Steroids and steroid derivatives	303.2	362.27	1.27	0.027	1.62 (1.06, 2.56)	0.001
PC(8:0/8:0)	Glycerophospholipids	492.31	464.8	0.53	6.72254e-08	0.43 (0.23, 0.77)	-0.343
LPA(20:5)	Glycerophospholipids	457.23	498.97	0.73	9.62155e-05	0.58 (0.37, 0.88)	-0.096
PC(22:2)	Glycerophospholipids	590.38	519.17	0.57	0.000497892	0.47 (0.23, 0.86)	-0.091
LPC(O-16:0)	Glycerophospholipids	482.36	218.74	0.72	1.4226e-05	0.56 (0.33, 0.92)	-0.011
PC(10:0/10:0)	Glycerophospholipids	548.37	521.33	0.71	3.12985e-06	0.56 (0.32, 0.95)	-0.024
LPC(20:4)	Glycerophospholipids	544.34	490.53	0.73	1.09409e-05	0.62 (0.38, 0.98)	-0.109
3-Hydroxylauric acid	Other	215.17	457.18	1.33	0.000238923	1.75 (1.11, 2.82)	0
PC(18:0)	Glycerophospholipids	538.35	427.59	0.65	0.000165054	0.56 (0.33, 0.89)	0
Oxooctanoylcarnitine (Car(8:1-O))	Carnitine	302.2	264.27	1.75	0.042	1.95 (1.09, 3.60)	0
LPC(17:1)	Glycerophospholipids	508.34	501.09	0.66	4.12506e-06	0.57 (0.33, 0.93)	0
LPC(16:1)	Glycerophospholipids	494.32	485.33	0.7	1.76621e-05	0.60 (0.37, 0.94)	0
3-Methoxy-4-hydroxyphenylglycol sulfate	Other	263.02	46.41	1.85	1.4226e-05	1.97 (1.09, 3.77)	0
LPC(18:3)	Glycerophospholipids	518.32	474.73	0.55	1.03173e-06	0.56 (0.31, 0.95)	0
Formylmethionine	Other	176.04	210.38	1.21	9.22924e-05	1.65 (1.02, 2.77)	0
LPE(18:1(9Z)/0:0)	Glycerophospholipids	478.29	520.36	0.73	5.35722e-05	0.63 (0.39, 0.99)
LPC(18:2/0:0)	Glycerophospholipids	520.34	212.11	0.76	0.000315644	0.65 (0.41, 0.99)
PC(36:5)	Glycerophospholipids	780.55	612.4	0.74	0.002	0.62 (0.38, 1.00)
Piperine	Other	286.14	410.06	0.25	0.002	0.47 (0.18, 0.90)
LPC(14:0)	Glycerophospholipids	468.31	478.02	0.62	4.12506e-06	0.61 (0.36, 1.00)
Liothyronine	Carboxylic acids and derivatives	649.78	359.67	0.65	5.35722e-05	0.61 (0.36, 1.01)
Traumatic acid	Fatty Acyls	227.13	312.01	2.05	0.000264213	1.47 (0.97, 2.28)
Phenylacetylglutamine	Carboxylic acids and derivatives	263.1	234.78	1.55	0.022	1.55 (0.99, 2.57)
Tetradecenedioylcarnitine (Car(14:1-O2))	Carnitine	382.26	370.31	2.22	0.004	1.55 (0.97, 2.62)
Hexadecanedioic acid	Fatty Acyls	285.21	468.54	1.33	0.001	1.48 (0.93, 2.37)
LPC(19:0)	Glycerophospholipids	538.39	554.16	0.58	7.3704e-06	0.63 (0.35, 1.07)
PC(38:4)	Glycerophospholipids	810.6	640.93	0.77	0.002	0.63 (0.32, 1.05)
LPC(20:3)	Glycerophospholipids	546.35	503.03	0.71	1.62723e-05	0.70 (0.44, 1.08)
N-Acetylmethionine	Carboxylic acids and derivatives	190.05	213.02	1.45	3.12985e-06	1.51 (0.91, 2.58)
PC(34:4)	Glycerophospholipids	754.54	608.54	0.64	2.76904e-05	0.67 (0.39, 1.10)
Hyodeoxycholic acid	Steroids and steroid derivatives	391.29	439.03	0.54	0.000403511	0.67 (0.38, 1.09)
trans-11-Eicosenoic acid	Fatty Acyls	309.28	587.44	1.28	2.76904e-05	1.41 (0.90, 2.22)
3-Hydroxyoctanoic acid	Other	159.1	351.53	1.35	0.006	1.39 (0.91, 2.18)
Butyrylcarnitine (Car(4:0))	Carnitine	232.15	95.12	1.52	0.01	1.43 (0.91, 2.34)
Suberic acid	Fatty Acyls	173.08	294.41	1.27	0.001	1.40 (0.91, 2.24)
LPE(20:3)	Glycerophospholipids	504.31	507.79	0.75	0.003	0.74 (0.48, 1.11)
Dodecadienoylcarnitine (Car(12:2))	Carnitine	340.25	383.67	1.64	0.001	1.48 (0.88, 2.59)
PC(36:6)	Glycerophospholipids	778.54	599.33	0.66	0.000212141	0.69 (0.41, 1.14)
2-Ketobutyric acid	Other	101.02	91	1.49	0.016	1.37 (0.90, 2.17)
N,N-Dimethylarginine (ADMA)	Carboxylic acids and derivatives	203.15	499.32	1.21	0.007	1.48 (0.86, 2.65)
Allocholic acid	Steroids and steroid derivatives	407.28	429.23	0.55	0.009	0.63 (0.30, 1.17)
Hyocholic acid	Steroids and steroid derivatives	407.28	429.23	0.55	0.009	0.63 (0.30, 1.17)
Cholic acid	Steroids and steroid derivatives	407.28	429.23	0.55	0.009	0.63 (0.30, 1.17)
12-Methyltridecanoic acid	Fatty Acyls	227.2	541.11	1.25	0.001	1.34 (0.86, 2.07)
Myristic acid	Fatty Acyls	227.2	541.11	1.25	0.001	1.34 (0.86, 2.07)
Leucylphenylalanine	Carboxylic acids and derivatives	277.16	193.77	0.78	0.002	0.74 (0.46, 1.16)
N-[3-(2-oxopyrrolidin-1-yl)propyl]acetamide	Other	185.13	206.94	1.32	0.031	1.35 (0.86, 2.18)
Oleoylcarnitine (Car(18:1))	Carnitine	426.36	496.6	1.21	0.022	1.32 (0.86, 2.08)
Car(18:1)	Carnitine	426.36	496.6	1.21	0.022	1.32 (0.86, 2.08)
PC(40:8)	Glycerophospholipids	830.57	601.8	0.72	1.79553e-05	0.73 (0.44, 1.18)
PC(37:2)	Glycerophospholipids	800.61	152.69	0.79	0.002	0.73 (0.44, 1.20)
Succinyladenosine	Other	382.1	214.59	1.43	0.001	1.39 (0.84, 2.44)
3-Methylglutarylcarnitine	Carnitine	290.16	94.75	2.12	0.000260188	1.37 (0.84, 2.39)
Vanillylmandelic acid	Other	197.05	202.68	1.8	0.002	1.50 (0.81, 3.14)
LPE(14:0)	Glycerophospholipids	424.25	481.89	0.58	5.35722e-05	0.76 (0.45, 1.18)
2,4-Dihydroxybutanoic acid	Other	119.03	52.65	1.79	0.001	1.32 (0.82, 2.22)
3-Phenyllactic acid	Other	165.06	275.93	1.38	0.03	1.27 (0.83, 1.96)
Mandelic acid	Other	151.04	222.77	1.78	0.000100167	1.38 (0.80, 2.56)
PC(P-19:0)	Glycerophospholipids	536.37	529.61	0.71	9.62155e-05	0.76 (0.46, 1.25)
LPC(O-20:1)	Glycerophospholipids	536.41	556.86	0.58	0.001	0.76 (0.44, 1.23)
PC(42:10)	Glycerophospholipids	854.57	594.27	0.7	0.000212141	0.76 (0.45, 1.25)
Oxododecanoylcarnitine (Car(12:1-O))	Carnitine	358.26	363.16	2.09	8.42404e-05	1.24 (0.86, 2.01)
Hexadecenedioylcarnitine (Car(16:1-O2))	Carnitine	428.3	295.7	3.02	2.55551e-06	1.35 (0.86, 2.91)
Oxohexadecadienoylcarnitine (Car(16:3-O))	Carnitine	410.29	220.87	1.37	0.008	1.26 (0.79, 2.01)
LPE(P-16:0)	Glycerophospholipids	438.3	529.68	0.8	0.001	0.81 (0.52, 1.23)
Deoxycholic acid	Steroids and steroid derivatives	391.29	465.61	0.62	0.004	0.74 (0.38, 1.29)
Chenodeoxycholic acid	Steroids and steroid derivatives	391.29	465.61	0.62	0.004	0.74 (0.38, 1.29)
gamma-CEHC	Other	263.13	371.23	0.68	0.001	0.77 (0.41, 1.29)
2-Hydroxyphenylacetic acid	Other	151.04	247.26	1.89	0.000129852	1.27 (0.77, 2.22)
4-Hydroxyphenylacetic acid	Other	151.04	247.26	1.89	0.000129852	1.27 (0.77, 2.22)
LPC(17:0/0:0)	Glycerophospholipids	510.35	526.5	0.77	0.001	0.83 (0.52, 1.29)
Tetradecadienoylcarnitine (Car(14:2))	Carnitine	368.28	413.57	1.63	0.000134531	1.25 (0.76, 2.15)
N-Acetylphenylalanine	Carboxylic acids and derivatives	206.08	199.21	1.28	0.033	1.17 (0.78, 1.73)
3-Phenylpropanoic acid	Other	149.06	353.12	0.71	0.05	0.80 (0.42, 1.35)
trans-Vaccenic acid	Fatty Acyls	281.25	88.87	1.21	0.022	1.18 (0.76, 1.81)
N2,N2-Dimethylguanosine	Other	312.13	209.66	1.44	4.40008e-06	1.28 (0.68, 2.57)
Eicoseneoylcarnitine (Car(20:1))	Carnitine	454.39	525.66	1.28	0.031	1.15 (0.76, 1.74)
SM(d34:1)	Other	703.57	623.02	1.21	0.009	1.15 (0.75, 1.77)
3-Hydroxybutyrylcarnitine (Car(4:0-O))	Carnitine	248.15	333.35	2.77	1.74231e-07	1.15 (0.77, 1.84)
Nonenedioylcarnitine (Car(9:1-O2))	Carnitine	330.19	234.6	2.36	0.000260603	1.18 (0.72, 2.00)
Heptanoylcarnitine (Car(7:0))	Carnitine	274.2	284.1	1.52	0.022	1.17 (0.71, 1.92)
LPC(20:5)	Glycerophospholipids	542.32	472.03	0.64	0.000173136	0.86 (0.51, 1.38)
Homocitrulline	Carboxylic acids and derivatives	188.1	394.4	1.44	0.047	1.17 (0.71, 1.93)
cis-11-Eicosenoic acid	Fatty Acyls	309.28	34.94	1.24	0.003	1.14 (0.75, 1.72)
Acetylglycine	Other	116.04	300.22	1.48	9.62155e-05	1.13 (0.75, 1.71)
Palmitoleylcarnitine (Car(16:1))	Carnitine	398.33	465.48	1.38	0.001	1.15 (0.72, 1.90)
Dodecenoylcarnitine (Car(12:1))	Carnitine	342.26	397.44	1.63	0.001	1.13 (0.73, 1.79)
Oxopalmitoylcarnitine (Car(16:1-O))	Carnitine	396.31	196.26	1.49	0.000381948	1.14 (0.70, 1.88)
Allysine	Carboxylic acids and derivatives	144.07	63.31	1.76	0.032	0.89 (0.55, 1.45)
Oxotetradecanoylcarnitine (Car(14:1-O))	Carnitine	386.29	411.94	1.75	2.36179e-05	1.13 (0.70, 1.89)
S-Adenosylhomocysteine	Other	385.13	395.21	1.24	0.009	0.89 (0.55, 1.41)
LPC(20:0)	Glycerophospholipids	552.4	567.4	0.74	0.004	0.89 (0.55, 1.42)
Myristoylcarnitine	Carnitine	372.31	455.56	1.34	0.000403511	1.14 (0.65, 1.97)
5-Hydroxytryptophan	Other	219.08	294.9	1.28	0.014	1.10 (0.74, 1.68)
Oxopalmitoleylcarnitine (Car(16:2-O))	Carnitine	412.31	218.8	1.44	7.04154e-05	1.10 (0.70, 1.77)
PC(37:5)	Glycerophospholipids	794.57	617.9	0.76	0.009	0.90 (0.54, 1.46)
Hexanoylcarnitine (Car(6:0))	Carnitine	260.19	257.82	1.74	0.000100167	1.09 (0.70, 1.80)
Oxooctadecadienoylcarnitine (Car(18:3-O))	Carnitine	438.32	441.05	1.37	0.016	1.07 (0.67, 1.74)
Acetylcarnitine (Car(2:0))	Carnitine	204.12	50.66	1.86	1.24058e-05	0.95 (0.63, 1.40)
Apocholic acid	Other	389.27	457.89	0.77	0.045	0.94 (0.61, 1.43)
3alpha-Hydroxy-12-oxo-5beta-cholan-24-oic acid	Steroids and steroid derivatives	389.27	457.89	0.77	0.045	0.94 (0.61, 1.43)
Pentadecenoylcarnitine (Car(15:1))	Carnitine	384.31	452.28	1.58	0.031	1.04 (0.68, 1.55)
Pregnanediol 3-O-glucuronide	Steroids and steroid derivatives	495.3	414.09	1.49	0.007	1.04 (0.66, 1.58)
Oxooctatrienylcarnitine (Car(8:4-O))	Carnitine	296.15	201.84	2.53	0.001	1.04 (0.63, 2.01)
Octadienedioylcarnitine (Car(8:2-O2))	Carnitine	296.15	201.84	2.53	0.001	1.04 (0.63, 2.01)
Hexadecatrienoylcarnitine (Car(16:3))	Carnitine	394.29	431.76	1.3	0.031	0.97 (0.62, 1.52)
Tetradecenoylcarnitine (Car(14:1))	Carnitine	370.3	435.14	1.56	0.00012265	1.03 (0.65, 1.66)
Oxododecenoylcarnitine (Car(12:2-O))	Carnitine	356.24	349.16	1.89	0.001	0.98 (0.69, 1.43)
Undecenoylcarnitine (Car(11:1))	Carnitine	328.25	375.62	1.64	0.032	1.02 (0.69, 1.57)
Melibiose	Other	341.11	414.4	1.38	0.05	0.97 (0.52, 1.88)
Trehalose	Other	341.11	414.4	1.38	0.05	0.97 (0.52, 1.88)
O-Acetylserine	Carboxylic acids and derivatives	146.05	316.64	1.54	0.012	1.02 (0.65, 1.58)
Lauroylcarnitine	Carnitine	344.28	418.31	1.37	0.009	1.01 (0.58, 1.75)
Tridecanoylcarnitine (Car(13:0))	Carnitine	358.29	430.27	1.42	0.021	1.01 (0.61, 1.64)
alpha-C-Mannosyltryptophan	Other	367.15	97.71	1.29	0.000111521	1.00 (0.57, 1.76)
* The FDR q value of Wilcoxon rank sum test;
† The association between metabolites and overall cardiovascular events, with adjustment of TIMI variables, hs-cTnT and NT-proBNP;
‡ The β value of LASSO algorithm;
FC = fold change, FDR = false discovery rate, LASSO = the least absolute shrinkage and selection operator; LPA = lysophosphatidic acid; LPC = lysophosphatidylcholine; LPE = lysophosphatidylethanolamine; m/z = charge-to-mass ratio; PC = phosphatidylcholine; RT = retention time, retention time is in seconds.
The combination of metabolites was marked with bold.

## Sheet: Supplementary Data 8
Supplementary Data 8. Differential metabolites for myocardial infarction/stroke.
Metabolite	Class	m/z	RT (seconds)	FC	p*	OR (95% CI)†	β‡
1,7-Dimethylxanthine	Other	179.06	54.06	0.51	0.023	0.53 (0.30, 0.86)	-0.256
3-(2,3,4-Trimethoxyphenyl)propanoic acid	Other	239.09	345.07	1.5	0.002	1.76 (1.22, 2.63)	0.19
Erucic acid	Fatty Acyls	337.31	608.24	1.23	0.011	1.41 (1.02, 2.03)	0.153
Hexadecatrienoylcarnitine (Car(16:3))	Carnitine	394.29	431.76	1.35	0.002	1.58 (1.11, 2.32)	0.063
Mandelic acid	Other	151.04	222.77	1.72	0.023	1.50 (1.07, 2.35)	0.166
N4-Acetylcytidine	Other	284.09	170.6	1.31	0.000349235	2.05 (1.28, 3.49)	0.097
Oxooctanoylcarnitine (Car(8:1-O))	Carnitine	302.2	264.27	1.6	0.004	2.04 (1.33, 3.31)	0.161
Palmitoleylcarnitine (Car(16:1))	Carnitine	398.33	465.48	1.25	0.008	1.48 (1.02, 2.20)	0.049
Suberic acid	Fatty Acyls	173.08	294.41	1.21	0.03	1.52 (1.09, 2.18)	0.161
Theobromine	Other	179.06	54.06	0.51	0.023	0.53 (0.30, 0.86)	-0.015
Theophylline	Other	179.06	54.06	0.51	0.023	0.53 (0.30, 0.86)	-4.076e-16
Vanillylmandelic acid	Other	197.05	202.68	1.63	0.000277797	2.29 (1.28, 4.34)	0.202
Tetradecadienoylcarnitine (Car(14:2))	Carnitine	368.28	413.57	1.58	0.001	1.73 (1.18, 2.68)	0
Oxopalmitoleylcarnitine (Car(16:2-O))	Carnitine	412.31	218.8	1.32	0.001	1.59 (1.10, 2.36)	0
Hexenoylcarnitine (Car(6:1))	Carnitine	258.17	226.36	1.36	0.022	1.56 (1.09, 2.26)	0
Oxodecanoylcarnitine (Car(10:1-O))	Carnitine	330.23	307.41	1.52	0.005	1.49 (1.07, 2.11)	0
Oxooctadecadienoylcarnitine (Car(18:3-O))	Carnitine	438.32	441.05	1.3	0.004	1.55 (1.06, 2.30)	0
Tetradecenedioylcarnitine (Car(14:1-O2))	Carnitine	382.26	370.31	1.73	0.009	1.62 (1.09, 2.59)	0
Tetradecenoylcarnitine (Car(14:1))	Carnitine	370.3	435.14	1.44	0.001	1.55 (1.06, 2.32)	0
Traumatic acid	Fatty Acyls	227.13	312.01	1.71	0.016	1.48 (1.05, 2.17)	0
Oxopalmitoylcarnitine (Car(16:1-O))	Carnitine	396.31	196.26	1.39	0.001	1.53 (1.05, 2.31)	0
Lauroylcarnitine	Carnitine	344.28	418.31	1.39	0.003	1.53 (1.05, 2.30)	0
Hexadecenedioylcarnitine (Car(16:1-O2))	Carnitine	428.3	295.7	2.17	0.001	1.77 (1.13, 3.35)	0
Hexadecatetraenoylcarnitine (Car(16:4))	Carnitine	392.28	411.4	1.33	0.002	1.44 (1.01, 2.07)	0
Oxohexadecadienoylcarnitine (Car(16:3-O))	Carnitine	410.29	220.87	1.25	0.002	1.48 (1.01, 2.20)	0
2-Hydroxyphenylacetic acid	Other	151.04	247.26	1.69	0.017	1.46 (1.03, 2.22)	0
4-Hydroxyphenylacetic acid	Other	151.04	247.26	1.69	0.017	1.46 (1.03, 2.22)	0
Octadecatetraenoylcarnitine (Car(18:4))	Carnitine	420.31	449.62	1.26	0.012	1.42 (0.99, 2.07)
Caffeine	Other	195.09	239.73	0.51	0.001	0.66 (0.39, 0.97)
Cysteine S-sulfate	Carboxylic acids and derivatives	199.97	319.38	1.22	0.004	1.31 (0.97, 1.77)
3-Hydroxybutyrylcarnitine (Car(4:0-O))	Carnitine	248.15	333.35	1.84	0.006	1.39 (0.99, 2.08)
3-Methoxy-4-hydroxyphenylglycol sulfate	Other	263.02	46.41	1.52	0.002	1.59 (0.99, 2.84)
Dodecadienoylcarnitine (Car(12:2))	Carnitine	340.25	383.67	1.38	0.013	1.42 (0.97, 2.16)
Hexanoylcarnitine (Car(6:0))	Carnitine	260.19	257.82	1.49	0.02	1.36 (0.97, 2.01)
Hyodeoxycholic acid	Steroids and steroid derivatives	391.29	439.03	0.74	0.014	0.74 (0.51, 1.04)
Myristoylcarnitine	Carnitine	372.31	455.56	1.25	0.007	1.38 (0.93, 2.09)
Octanoylcarnitine (Car(8:0))	Carnitine	288.22	331.42	1.36	0.017	1.28 (0.94, 1.79)
Arabitol	Other	151.06	252.69	1.23	0.006	1.34 (0.91, 2.00)
Ribitol	Other	151.06	252.69	1.23	0.006	1.34 (0.91, 2.00)
Xylitol	Other	151.06	252.69	1.23	0.006	1.34 (0.91, 2.00)
Glutarylcarnitine	Carnitine	276.14	414.13	1.25	0.019	1.32 (0.91, 1.96)
5-Acetylamino-6-amino-3-methyluracil (AAMU)	Other	197.07	207.52	0.68	0.041	0.80 (0.57, 1.07)
Oxotetradecanoylcarnitine (Car(14:1-O))	Carnitine	386.29	411.94	1.45	0.002	1.32 (0.89, 2.05)
Succinyladenosine	Other	382.1	214.59	1.31	0.001	1.38 (0.88, 2.34)
Dodecenoylcarnitine (Car(12:1))	Carnitine	342.26	397.44	1.4	0.023	1.26 (0.89, 1.83)
Acetylglycine	Other	116.04	300.22	1.24	0.009	1.25 (0.88, 1.76)
1,3-Dimethyluric acid	Other	195.05	238.12	0.71	0.025	0.80 (0.56, 1.10)
1,7-Dimethyluric acid	Other	195.05	238.12	0.71	0.025	0.80 (0.56, 1.10)
3,7-Dimethyluric acid	Other	195.05	238.12	0.71	0.025	0.80 (0.56, 1.10)
Acetylcarnitine (Car(2:0))	Carnitine	204.12	50.66	1.51	0.016	1.23 (0.90, 1.74)
Octadienedioylcarnitine (Car(8:2-O2))	Carnitine	296.15	201.84	2.56	0.011	1.32 (0.95, 2.31)
Oxooctatrienylcarnitine (Car(8:4-O))	Carnitine	296.15	201.84	2.56	0.011	1.32 (0.95, 2.31)
Oxododecanoylcarnitine (Car(12:1-O))	Carnitine	358.26	363.16	1.51	0.004	1.23 (0.88, 1.87)
Decanoylcarnitine (Car(10:0))	Carnitine	316.25	378.3	1.27	0.017	1.21 (0.87, 1.73)
S-Adenosylhomocysteine	Other	385.13	395.21	1.24	0.001	1.21 (0.82, 1.83)
Homovanillic acid sulfate	Other	261.01	222.33	1.25	0.028	1.80 (0.50, 6.91)
N2,N2-Dimethylguanosine	Other	312.13	209.66	1.24	0.001	1.22 (0.72, 2.15)
Nonenedioylcarnitine (Car(9:1-O2))	Carnitine	330.19	234.6	1.59	0.017	1.17 (0.74, 1.85)
3-Methylglutarylcarnitine	Carnitine	290.16	94.75	1.38	0.014	1.12 (0.70, 1.85)
Dodecatetraenoylcarnitine (Car(12:4))	Carnitine	336.22	331.41	1.34	0.037	1.09 (0.73, 1.64)
alpha-C-Mannosyltryptophan	Other	367.15	97.71	1.21	0.005	1.10 (0.71, 1.72)
Oxododecenoylcarnitine (Car(12:2-O))	Carnitine	356.24	349.16	1.41	0.016	1.07 (0.75, 1.54)
Kynurenic acid	Other	188.04	204.28	1.64	0.026	1.00 (0.70, 1.44)
No multiple comparison was adjusted for myocardial infarction/stroke related differential metabolites. The tests used for pathway analyses were two-sided.

## Sheet: Supplementary Data 9
Supplementary Data 9. KEGG Pathway enrichment analysis for cardiovascular death.
Pathway	TC	Hits	FDR	Impact
Tyrosine metabolism	42	8	7.8078e-06	0.17
Cysteine and methionine metabolism	33	6	2.509e-05	0.23
Pentose and glucuronate interconversions	19	2	0.00025	0.28
Fatty acid degradation	39	2	0.00025077	0
Starch and sucrose metabolism	18	5	0.001	0.48
Lysine degradation	30	5	0.001	0.22
Ascorbate and aldarate metabolism	9	2	0.002	0
Tryptophan metabolism	41	5	0.002	0.47
Pyrimidine metabolism	39	4	0.003	0.13
Biotin metabolism	10	1	0.003	0
Inositol phosphate metabolism	30	1	0.01	0.13
Valine, leucine and isoleucine biosynthesis	8	6	0.01	0
Galactose metabolism	27	7	0.01	0.49
Fatty acid biosynthesis	47	5	0.011	0.01
Nicotinate and nicotinamide metabolism	15	4	0.011	0.19
Valine, leucine and isoleucine degradation	40	4	0.026	0.02
Purine metabolism	70	6	0.026	0.03
Phenylalanine metabolism	8	3	0.027	0.36
Steroid hormone biosynthesis	87	10	0.03	0.12
Propanoate metabolism	22	2	0.037	0.04
Amino sugar and nucleotide sugar metabolism	42	3	0.037	0
Glutathione metabolism	28	2	0.037	0.01
Taurine and hypotaurine metabolism	8	2	0.042	0.43
Glycerophospholipid metabolism	36	3	0.042	0.09
Selenocompound metabolism	20	1	0.056	0
Histidine metabolism	16	3	0.056	0.22
Citrate cycle (TCA cycle)	20	4	0.061	0.17
Biosynthesis of unsaturated fatty acids	36	7	0.07	0
Glyoxylate and dicarboxylate metabolism	32	4	0.076	0.02
Arginine and proline metabolism	36	5	0.091	0.33
alpha-Linolenic acid metabolism	13	2	0.094	0.33
Pyruvate metabolism	23	2	0.099	0.19
Glycolysis / Gluconeogenesis	26	2	0.099	0.1
Glycine, serine and threonine metabolism	33	7	0.157	0.15
Fructose and mannose metabolism	20	2	0.159	0.1
Lipoic acid metabolism	28	1	0.161	0
Riboflavin metabolism	4	1	0.174	0.5
Arginine biosynthesis	14	5	0.189	0.37
Pantothenate and CoA biosynthesis	20	4	0.189	0.01
Primary bile acid biosynthesis	46	6	0.233	0.03
Alanine, aspartate and glutamate metabolism	28	6	0.278	0.34
Drug metabolism - cytochrome P450	55	1	0.352	0
Caffeine metabolism	10	5	0.361	0.69
beta-Alanine metabolism	21	3	0.361	0
Glycerolipid metabolism	16	1	0.43	0
Phosphonate and phosphinate metabolism	6	1	0.452	0.5
Butanoate metabolism	15	1	0.452	0
Phenylalanine, tyrosine and tryptophan biosynthesis	4	2	0.582	1
Sphingolipid metabolism	32	2	0.585	0.06
Ubiquinone and other terpenoid-quinone biosynthesis	18	1	0.677	0
Ether lipid metabolism	20	1	0.75	0
Porphyrin metabolism	31	3	0.758	0.16
Linoleic acid metabolism	5	1	0.758	1
Nitrogen metabolism	6	1	0.758	0
Fatty acid elongation	39	1	0.758	0
Neomycin, kanamycin and gentamicin biosynthesis	2	1	0.91	0
Hits is the actually matched number from our data;
Impact is the pathway impact value which is calculated from pathway topology analysis.
FDR = false discovery rate; KEGG = the Kyoto Encyclopedia of Genes and Genomes; TC = the total number of compounds in the pathway.

## Sheet: Supplementary Data 10
Supplementary Data 10. KEGG Pathway enrichment analysis for heart failure.
Pathway	TC	Hits	FDR	Impact
Cysteine and methionine metabolism	33	6	8.4242e-06	0.23
Tyrosine metabolism	42	8	2.1502e-05	0.17
Glycerophospholipid metabolism	36	3	2.2082e-05	0.09
Biotin metabolism	10	1	0.0002755	0
Lysine degradation	30	5	0.001	0.22
Propanoate metabolism	22	2	0.001	0.04
Ether lipid metabolism	20	1	0.001	0
Fatty acid biosynthesis	47	5	0.001	0.01
Arginine biosynthesis	14	5	0.001	0.37
Fatty acid degradation	39	2	0.002	0
Tryptophan metabolism	41	5	0.002	0.47
Arginine and proline metabolism	36	5	0.002	0.33
Glutathione metabolism	28	2	0.003	0.01
Glycine, serine and threonine metabolism	33	7	0.006	0.15
Steroid hormone biosynthesis	87	10	0.007	0.12
Pyrimidine metabolism	39	4	0.009	0.13
Phenylalanine metabolism	8	3	0.015	0.36
Valine, leucine and isoleucine biosynthesis	8	6	0.015	0
Glyoxylate and dicarboxylate metabolism	32	4	0.021	0.02
Citrate cycle (TCA cycle)	20	4	0.024	0.17
Inositol phosphate metabolism	30	1	0.034	0.13
Galactose metabolism	27	7	0.034	0.49
Phosphonate and phosphinate metabolism	6	1	0.043	0.5
Ascorbate and aldarate metabolism	9	2	0.067	0
Neomycin, kanamycin and gentamicin biosynthesis	2	1	0.067	0
Starch and sucrose metabolism	18	5	0.098	0.48
Pentose and glucuronate interconversions	19	2	0.099	0.28
Drug metabolism - cytochrome P450	55	1	0.112	0
Selenocompound metabolism	20	1	0.116	0
Amino sugar and nucleotide sugar metabolism	42	3	0.116	0
Nicotinate and nicotinamide metabolism	15	4	0.122	0.19
Fructose and mannose metabolism	20	2	0.142	0.1
Histidine metabolism	16	3	0.289	0.22
Primary bile acid biosynthesis	46	6	0.312	0.03
alpha-Linolenic acid metabolism	13	2	0.321	0.33
beta-Alanine metabolism	21	3	0.321	0
Biosynthesis of unsaturated fatty acids	36	7	0.347	0
Porphyrin metabolism	31	3	0.365	0.16
Valine, leucine and isoleucine degradation	40	4	0.391	0.02
Pyruvate metabolism	23	2	0.405	0.19
Glycolysis / Gluconeogenesis	26	2	0.405	0.1
Ubiquinone and other terpenoid-quinone biosynthesis	18	1	0.409	0
Nitrogen metabolism	6	1	0.409	0
Lipoic acid metabolism	28	1	0.442	0
Pantothenate and CoA biosynthesis	20	4	0.442	0.01
Alanine, aspartate and glutamate metabolism	28	6	0.442	0.34
Caffeine metabolism	10	5	0.474	0.69
Phenylalanine, tyrosine and tryptophan biosynthesis	4	2	0.558	1
Sphingolipid metabolism	32	2	0.558	0.06
Purine metabolism	70	6	0.701	0.03
Glycerolipid metabolism	16	1	0.701	0
Taurine and hypotaurine metabolism	8	2	0.718	0.43
Fatty acid elongation	39	1	0.836	0
Linoleic acid metabolism	5	1	0.836	1
Butanoate metabolism	15	1	0.882	0
Riboflavin metabolism	4	1	0.935	0.5
Hits is the actually matched number from our data;
Impact is the pathway impact value which is calculated from pathway topology analysis.
FDR = false discovery rate; KEGG = the Kyoto Encyclopedia of Genes and Genomes;
TC = the total number of compounds in the pathway.

[truncated: 6 more sheets: Supplementary Data 11, Supplementary Data 12, Supplementary Data 13, Supplementary Data 14, Supplementary Data 15, Supplementary data 16]
