# Supplementary material for: Plasma metabolomics reveals the shared and distinct metabolic disturbances associated with cardiovascular events in coronary artery disease
Source: Nat Commun. 2024 Jul 8;15:5729. doi: 10.1038/s41467-024-50125-2 (PMC11231153; doi:10.1038/s41467-024-50125-2)
Supplement: Supplementary file 6 — Source Data [file 41467_2024_50125_MOESM6_ESM.xlsx]

## Sheet: Figure 2a
Figure 2a. The score of partial least squares discrimination analysis (PLS-DA) for the composite of cardiovascular events
PC1	PC2	PC3	Group
-0.813567	1.00094	6.09472	CV events
-2.47589	0.113171	4.9744	Control
-18.3125	-0.00156011	-3.35623	CV events
-1.76366	2.46911	6.25433	CV events
4.29102	4.85335	0.241165	Control
-3.82535	3.34838	-2.17755	Control
-1.73566	-6.92944	-2.94463	Control
1.15702	0.615817	1.19071	CV events
-23.6214	-6.98409	3.83762	CV events
-9.71266	2.55731	0.115674	CV events
-1.24703	6.70792	3.73499	Control
3.13775	4.13226	0.424187	CV events
-6.84526	2.72263	2.92382	CV events
3.2034	-3.22624	6.14674	Control
6.72244	-0.487168	2.31145	Control
3.03349	1.47953	4.56524	Control
3.12195	-6.06265	4.63133	Control
-2.78337	0.756516	-2.6855	CV events
-3.65466	-0.300809	1.86079	CV events
6.49804	-0.527183	1.02744	CV events
1.06088	1.13577	2.29636	CV events
0.147772	1.97157	1.68765	CV events
-1.78845	-0.371796	3.958	Control
-8.40617	3.10408	6.24391	CV events
5.53163	-3.91022	5.10815	Control
5.36023	-9.14214	8.59947	Control
6.41143	2.43302	-0.846589	CV events
6.67932	2.64524	-1.72211	CV events
2.44945	-0.33058	-2.14513	CV events
2.5839	1.11951	1.50957	CV events
7.31482	-4.53609	4.81544	Control
8.98926	-2.20455	2.96001	Control
4.54621	1.33072	-3.34359	CV events
7.66903	-0.677418	0.839758	Control
3.81673	-4.09575	-1.56728	CV events
0.944239	-8.78522	2.29961	Control
-1.1097	3.11501	-3.73252	CV events
4.16032	0.780519	1.77157	Control
-13.1723	-7.20796	7.26666	Control
-24.3894	1.85209	4.48622	CV events
-10.2795	-1.44411	1.58966	CV events
3.01484	3.9995	0.142958	CV events
-8.03802	0.0938633	-4.74157	CV events
-6.16892	3.21608	-5.43808	CV events
-0.305631	3.34826	-7.53962	CV events
0.526077	3.73213	-0.880222	CV events
-6.76351	3.84984	3.60254	Control
-1.56	2.02097	0.719928	Control
-0.0565752	-2.35412	1.23113	Control
2.849	0.472215	-2.01571	CV events
4.56002	-0.571193	-5.55878	CV events
6.58414	-0.308198	1.23097	Control
3.71335	3.03219	-5.44256	CV events
0.600543	0.179813	-0.444182	CV events
0.755302	-1.17774	-1.05822	Control
-3.64715	-4.0822	0.0807494	Control
-0.323538	5.11381	1.60561	Control
3.2781	-7.39458	3.73464	Control
8.06328	0.466561	-1.8342	CV events
3.99457	-1.31605	-4.46312	CV events
-2.28292	-6.19692	2.8063	Control
3.02718	0.869893	4.03876	Control
3.13385	0.531557	0.913971	CV events
1.94063	0.0898974	0.986731	Control
4.76569	-6.60079	0.364492	Control
2.71866	-0.522988	1.40464	Control
5.11128	0.996299	-1.96675	Control
4.68824	3.40185	0.124265	CV events
2.9921	-0.749757	-1.73747	Control
3.12308	1.57195	-3.20921	Control
7.78948	0.855245	-5.31302	Control
2.53352	6.3453	2.70229	Control
-17.741	-6.69015	-4.88546	CV events
-7.60618	7.38823	2.21016	CV events
5.70162	1.36977	-3.10034	Control
6.39801	-0.0230506	-0.956527	Control
5.90482	-1.2932	-0.963628	Control
7.42048	-0.185993	0.546156	Control
1.827	3.64908	-0.885464	CV events
7.15475	-1.21147	-0.584014	Control
-3.65646	2.16696	2.51314	CV events
2.95327	-1.27756	3.01748	Control
-19.8421	-4.61929	2.6899	CV events
-6.11859	3.97505	5.33734	CV events
-4.10835	7.55115	-0.705767	Control
6.4013	-4.66148	2.72365	Control
9.16321	-0.770221	-1.39381	Control
3.80242	-1.90802	-1.40664	Control
-1.00085	-0.23219	-0.589839	Control
4.52684	-3.3549	-1.95685	Control
-13.6064	-2.33596	-1.38392	CV events
5.99513	1.28972	-4.09081	CV events
-3.22793	-3.39936	1.88071	CV events
-15.6712	1.03531	-3.97038	CV events
1.36274	2.28222	2.69188	CV events
-20.0598	-7.9232	2.1141	Control
-1.40485	6.33067	-0.347572	CV events
2.25295	2.09695	-2.01554	CV events
-3.31018	4.53259	5.29109	CV events
5.06986	3.21051	-4.51467	CV events
4.756	-2.47989	0.745769	Control
2.08808	-0.0533722	-1.88716	Control
7.73578	2.29926	-3.18771	Control
4.53206	3.51246	-0.890034	Control
-20.8381	-3.99082	-0.541796	CV events
8.98089	-6.32726	1.05403	Control
5.67437	-2.37748	-2.89128	CV events
5.60785	-4.57544	0.1818	Control
-2.80389	-6.62955	-2.61307	CV events
-2.89023	-2.61028	-5.17137	CV events
2.62507	2.27592	4.70313	Control
-5.26205	8.13055	3.22247	CV events
4.83948	0.164557	0.747277	Control
2.68785	1.77981	-6.00357	CV events
1.73503	1.41585	-3.06634	CV events
1.63897	-5.28423	1.33709	Control
7.15367	-4.4812	6.83109	Control
-13.421	2.40671	1.92201	CV events
8.41851	-3.23087	1.52481	Control
-2.1586	7.34786	2.05783	CV events
3.98214	1.78439	-3.08885	CV events
3.92123	-0.729437	-0.705183	Control
6.64161	-0.519071	-2.2789	CV events
-4.06686	3.57561	3.20745	CV events
8.27462	0.679724	-1.18832	Control
6.05945	-0.040477	0.542123	CV events
8.1639	0.845643	-3.3788	CV events
4.80929	-3.56177	0.180231	Control
4.80188	0.102506	-0.669173	Control
2.70286	-0.121703	5.43039	Control
3.5341	0.346783	1.79889	Control
5.12787	-2.33239	-0.128364	Control
1.66945	-1.67858	5.68729	Control
7.12239	-0.80816	0.362504	Control
-0.894362	4.01433	7.90224	Control
-3.13814	-6.42885	-5.50925	Control
-5.65329	0.150841	-2.36942	CV events
-22.6496	0.503199	2.69106	CV events
8.81345	-0.805922	-2.15027	Control
4.4626	-2.10053	1.64762	Control
8.59407	-1.65339	-1.93439	Control
2.55394	2.78071	2.59279	CV events
1.19073	0.848147	-0.576097	CV events
2.63517	2.30657	-3.07197	CV events
-4.28098	-0.414056	4.62644	Control
9.06207	2.14876	-0.561279	CV events
-4.49381	-4.98642	0.629601	Control
3.90469	0.777003	3.87258	Control
-1.50119	2.46121	5.05389	CV events
-3.8042	-0.119909	4.15797	Control
-3.22402	2.51865	-4.56955	CV events
-9.88568	10.9536	0.828035	CV events
-8.1947	-0.772371	-0.661983	CV events
1.77008	5.80757	-3.65452	CV events
4.2457	-3.84179	3.11467	Control
-6.47584	2.19426	-2.31931	CV events
4.12982	-1.85343	0.66215	CV events
8.35013	-0.705105	-0.476209	Control
0.495026	0.0474502	-1.42005	CV events
7.48403	-4.6554	-2.9537	Control
-0.801139	1.87576	6.53365	Control
3.05406	-0.213241	1.76458	Control
6.37965	-2.99853	1.23183	Control
2.51255	3.61824	1.01811	Control
-4.28349	4.31589	-5.62147	CV events
-6.03583	1.1041	-6.02356	CV events
-25.1109	1.97208	4.76109	CV events
2.67065	-3.70323	-1.94818	Control
2.21321	0.381551	4.30394	CV events
-18.7832	-0.0445281	-4.62037	CV events
-7.58737	1.89133	0.619087	CV events
-1.34343	4.29395	4.09816	CV events
-9.88495	9.49849	6.51641	CV events
6.49751	-2.2019	-0.967699	Control
-12.4304	-0.454649	-5.79598	CV events
-0.979259	4.01201	0.777003	CV events
-0.550909	-0.651337	0.0442948	Control
3.20106	0.14082	-4.60818	CV events
7.66273	-3.72055	0.249224	Control
-6.65446	2.77636	0.667042	CV events
5.20701	1.32621	-5.36982	CV events
3.39809	-0.887186	1.49116	Control
1.80874	0.43936	-9.01004	CV events
6.09686	-0.538047	-1.82889	Control
-0.245697	0.730449	8.89321	Control
4.31148	2.91999	-4.14651	CV events
10.0034	-1.28378	-2.24436	CV events
-10.4148	2.38406	4.89508	Control
-1.04496	0.0824962	0.107527	CV events
2.71605	-4.62202	2.72226	Control
-8.17225	-3.3595	-5.78518	CV events
3.27107	1.68055	6.7452	Control
-7.9778	2.4237	0.539214	CV events
3.61649	-2.35894	0.946052	Control
-11.9617	0.274709	0.699781	CV events
3.15473	1.82824	1.86255	Control
2.0034	-2.28275	-4.1633	Control
-0.564456	-0.477227	2.90721	CV events
7.24673	-5.07383	-3.01696	Control
2.35899	-1.43747	-7.37413	CV events
0.808942	-0.357662	0.620556	Control
2.99588	-1.82785	-1.8335	Control
3.55856	-2.22114	1.78543	Control
1.45124	-3.28037	0.885723	Control
-0.444528	3.24341	1.60788	CV events
-4.47272	0.830036	-7.10252	CV events
6.06008	0.529113	-5.38115	CV events
2.66655	-2.24658	0.899791	Control
0.988695	3.72093	-3.23627	Control
1.51683	3.53578	-2.08013	CV events
4.36775	0.150918	-1.02495	CV events
5.94798	0.350414	0.200657	Control
2.54081	0.368604	-1.9151	Control
-1.21185	-0.905161	-3.32004	Control
-0.260811	1.59757	7.82102	Control
3.76955	-6.65247	1.95979	Control
-2.41878	3.70357	-6.16503	CV events
2.70812	0.945155	-0.843938	CV events
5.38355	-1.07315	-3.1617	Control
3.74419	1.43602	0.0861249	Control
4.1306	-3.52566	-4.03521	Control
6.35638	0.988401	-3.18767	CV events
4.87199	-0.743746	1.64806	Control
3.68228	3.6426	-0.494023	CV events
-24.3872	-1.51541	-2.6628	CV events
3.45363	1.09919	1.67794	CV events
2.48782	0.890624	-2.05721	Control
6.81987	1.7408	-0.570259	CV events
6.17179	-5.2101	4.47142	Control
-5.89536	7.06631	-1.50456	CV events
2.42457	-1.92011	0.771083	CV events
7.7181	-4.49002	1.06993	Control
-3.27536	0.977867	1.94979	CV events
-0.984358	4.35856	5.27919	Control
-3.80211	-3.19667	-1.73411	Control
-7.85731	-1.74983	1.1745	CV events
6.0939	1.08343	3.04622	Control
-25.2648	-7.28028	-6.41535	CV events
7.52099	0.7938	-0.477305	Control
-28.4352	-2.21419	-0.204284	CV events
4.88342	1.16131	-2.67898	CV events
3.66291	-0.0478836	-0.79931	CV events
-5.88894	-1.88209	-3.87767	CV events
2.35474	-0.35455	0.830738	Control
3.99931	0.327333	1.5357	Control
4.30279	2.35356	0.758295	Control
8.76365	-2.08633	0.695485	Control
-12.0368	-2.68341	1.49722	Control
3.47996	-0.449183	-5.98234	CV events
4.24554	-0.642268	2.09371	Control
-12.0476	-1.03236	-3.62821	CV events
9.28492	-2.03473	0.745061	Control
-0.184442	-3.81914	-6.4937	Control
2.62767	3.61749	0.0633487	Control
3.1432	0.771783	0.371319	Control
-7.15301	0.461556	-7.77979	CV events
7.27177	1.10392	0.0528168	CV events
3.12424	1.50877	0.171728	Control
2.54245	-2.7937	5.18016	Control
-0.642767	3.63127	-2.12951	CV events
6.26271	2.98674	-0.126623	CV events
0.126092	0.406929	-5.48286	CV events
-0.174037	-4.59311	-3.26904	CV events
-1.61946	1.23704	0.890675	Control
4.72177	-1.03377	2.10914	Control
-5.99351	-0.845906	-1.4493	CV events
-25.6405	-3.56252	-4.86889	CV events
2.31045	-0.713654	0.698918	CV events
4.11843	3.2539	1.3443	Control
6.08365	-1.34659	-0.944072	Control
1.72812	1.41797	-2.01551	CV events
0.970475	2.09909	-1.74409	CV events
0.261446	1.60601	3.92949	Control
5.61362	0.628488	-0.695882	Control
-20.4097	-1.19512	-2.01895	CV events
-4.21556	6.16241	4.69363	CV events
8.60642	-0.650024	-2.35918	Control
4.91523	0.0971434	2.55746	Control
4.09274	-4.77343	2.84106	Control
-9.38943	5.37465	-1.30168	CV events
11.0871	-1.44846	-0.283818	Control
3.22586	3.6581	0.397506	CV events
-3.63213	0.291698	2.27153	CV events
1.6067	-0.300039	-0.436184	Control
5.41039	-0.962889	-2.96706	CV events
-25.7942	-5.26515	4.85916	Control
1.45171	-2.95403	-3.26209	Control
-6.0651	-2.54177	-6.84853	CV events
2.15997	6.03776	-7.52739	CV events
7.15786	-1.4231	1.43103	Control
-3.41131	0.0479564	-0.645055	CV events
-0.645112	4.78089	-1.27985	CV events
5.91915	-1.62304	-1.57715	Control
-4.25906	-1.55507	-0.161366	Control
3.39062	3.87615	-0.0306687	CV events
-2.48322	-0.527255	4.89677	Control
2.85582	0.267959	-3.85927	CV events
1.49521	3.23294	1.98785	CV events
-17.1437	-6.49753	-0.0616439	Control
-0.997791	-0.387814	0.992375	Control
-10.543	3.11105	2.21767	CV events
1.36543	1.83764	1.15482	CV events
7.35317	-7.81528	2.40587	Control
6.13602	-4.74973	-0.53503	Control
-4.41488	3.01639	-2.87356	CV events
-6.86186	6.41259	9.07909	Control
-24.8476	-2.78687	-5.93713	CV events
-11.714	-0.917784	-2.32795	CV events
-2.79684	1.68936	2.76931	CV events
8.10437	2.38317	-0.782991	CV events
0.0264451	-1.10369	2.44594	CV events
5.03538	-3.63395	-3.05983	Control
4.22603	-2.89039	3.72914	Control
5.36615	-0.768683	-0.0838967	Control
-1.54077	-0.661802	-0.273756	CV events
3.98475	0.0400841	0.00414887	Control
6.91967	-0.648386	5.69485	Control
-1.69696	0.662801	-3.83806	CV events
4.4201	1.77546	1.58136	CV events
5.36295	-0.157814	2.23466	Control
1.31018	-2.41216	5.27115	Control
-1.8846	-4.37585	0.955528	Control
-1.66624	1.9734	-0.205505	CV events
1.89426	0.559685	4.142	CV events
1.26342	2.42335	-3.04996	CV events
2.04019	-2.67953	2.46844	CV events
5.12384	0.152313	-0.884858	Control
-7.26042	4.45922	-0.106445	CV events
-10.5908	-0.945923	0.477831	CV events
-4.56156	2.11584	-7.1758	CV events
7.79187	1.2566	-2.44119	CV events
4.79378	-0.874243	-1.82362	Control
5.02385	0.350483	-2.26604	Control
7.8885	-0.411714	-1.64858	Control

## Sheet: Figure 2b
Figure 2b. The fold change (FC) and false discovery rate (FDR) of 492 metabolites for the composite of cardiovascular events
Metabolites	log2(fold change)	-log10(FDR)	Direction
Vanillylmandelic acid	0.822118	4.89337	Increase
N2,N2-Dimethylguanosine	0.436162	4.89337	Increase
3-Methoxy-4-hydroxyphenylglycol sulfate	0.688852	4.75714	Increase
N4-Acetylcytidine	0.448901	4.75714	Increase
Hexadecenedioylcarnitine (Car(16:1-O2))	1.13947	4.75714	Increase
Homoarginine	-0.286304	4.58623	Stable
Oxopalmitoleylcarnitine (Car(16:2-O))	0.443607	4.26065	Increase
alpha-C-Mannosyltryptophan	0.345964	4.24764	Increase
3-Hydroxybutyrylcarnitine (Car(4:0-O))	0.950842	4.24764	Increase
Cystine	0.269033	4.24764	Increase
3-Methylglutarylcarnitine	0.818032	4.15545	Increase
Tetradecadienoylcarnitine (Car(14:2))	0.645241	4.088	Increase
Formylmethionine	0.215368	4.04267	Stable
Tetradecenoylcarnitine (Car(14:1))	0.543991	3.87362	Increase
Pseudouridine	0.183963	3.82321	Stable
Succinyladenosine	0.377401	3.79254	Increase
Oxotetradecanoylcarnitine (Car(14:1-O))	0.629473	3.63557	Increase
Acetylglycine	0.390668	3.53022	Increase
Oxopalmitoylcarnitine (Car(16:1-O))	0.517024	3.44084	Increase
LPC(20:3)	-0.2567	3.44084	Stable
Erucic acid	0.364012	3.3553	Increase
Mandelic acid	0.74932	3.24692	Increase
Oxooctatrienylcarnitine (Car(8:4-O))	1.21599	3.24692	Increase
Octadienedioylcarnitine (Car(8:2-O2))	1.21599	3.24692	Increase
LPC(14:0)	-0.340075	3.24692	Decrease
Oxohexadecadienoylcarnitine (Car(16:3-O))	0.410341	3.24692	Increase
Tetradecenedioylcarnitine (Car(14:1-O2))	0.83996	3.23958	Increase
2-Hydroxyphenylacetic acid	0.761285	3.1848	Increase
4-Hydroxyphenylacetic acid	0.761285	3.1848	Increase
PC(8:0/8:0)	-0.321928	3.09868	Stable
Oxooctanoylcarnitine (Car(8:1-O))	0.673556	3.09868	Increase
Traumatic acid	0.844787	3.09868	Increase
Acetylcarnitine (Car(2:0))	0.554834	3.09701	Increase
Nonenedioylcarnitine (Car(9:1-O2))	0.999278	2.95038	Increase
Palmitoleylcarnitine (Car(16:1))	0.358396	2.93383	Increase
Pregnanediol 3-O-glucuronide	0.478195	2.92254	Increase
Oxododecanoylcarnitine (Car(12:1-O))	0.636915	2.92254	Increase
Oxooctadecadienoylcarnitine (Car(18:3-O))	0.463622	2.92254	Increase
Myristoylcarnitine	0.395063	2.90214	Increase
Oxododecenoylcarnitine (Car(12:2-O))	0.57918	2.90214	Increase
Dodecadienoylcarnitine (Car(12:2))	0.551885	2.89263	Increase
S-Adenosylhomocysteine	0.276199	2.83669	Increase
N-Acetylalanine	0.109695	2.83289	Stable
Hexadecatrienoylcarnitine (Car(16:3))	0.432959	2.83089	Increase
7-Methylguanine	0.21661	2.81672	Stable
N-[3-(2-oxopyrrolidin-1-yl)propyl]acetamide	0.360645	2.77074	Increase
trans-11-Eicosenoic acid	0.200379	2.70931	Stable
PE(P-36:4)	-0.184425	2.70592	Stable
Hexadecatetraenoylcarnitine (Car(16:4))	0.425459	2.70592	Increase
Hexanoylcarnitine (Car(6:0))	0.582074	2.68549	Increase
Ribitol	0.283329	2.56935	Increase
Xylitol	0.283329	2.56935	Increase
Arabitol	0.283329	2.56935	Increase
Lauroylcarnitine	0.467801	2.56935	Increase
N,N-Dimethylarginine (ADMA)	0.206643	2.56935	Stable
Caffeine	-0.573467	2.5242	Decrease
1-Methylguanine	0.178874	2.4943	Stable
LPC(17:1)	-0.217591	2.4943	Stable
N-Acetylmethionine	0.284514	2.4943	Increase
Dodecenoylcarnitine (Car(12:1))	0.526069	2.47297	Increase
LPC(18:3)	-0.279284	2.47297	Stable
Allysine	0.685267	2.47297	Increase
Suberic acid	0.289244	2.44851	Increase
Heptanoylcarnitine (Car(7:0))	0.551885	2.43615	Increase
Homocitrulline	0.475085	2.43615	Increase
Hyodeoxycholic acid	-0.39973	2.36954	Decrease
Ornithine	-0.148801	2.34157	Stable
3-Hydorxy-3-methylglutaric acid	0.177599	2.33354	Stable
Oxodecanoylcarnitine (Car(10:1-O))	0.520045	2.32545	Increase
PC(40:8)	-0.192645	2.32449	Stable
Hexadecanedioic acid	0.284514	2.32234	Increase
Thymine	0.206643	2.32234	Stable
2,4-Dihydroxybutanoic acid	0.612588	2.30324	Increase
3-(2,3,4-Trimethoxyphenyl)propanoic acid	0.561693	2.2474	Increase
PC(34:4)	-0.28279	2.2474	Stable
PC(22:2)	-0.263612	2.20869	Stable
Hexenoylcarnitine (Car(6:1))	0.503858	2.199	Increase
O-Acetylserine	0.463622	2.16099	Increase
3-Hydroxyoctanoic acid	0.308011	2.14571	Increase
Butyrylcarnitine (Car(4:0))	0.427606	2.12871	Increase
LPE(14:0)	-0.352916	2.11717	Decrease
Lysine	-0.101598	2.11717	Stable
cis-11.14-Eicosadienoic acid	0.157044	2.11717	Stable
Capric acid	0.126973	2.10866	Stable
4-Methylquinolin-2-ol	-0.174621	2.10353	Stable
PC(42:10)	-0.224317	2.09155	Stable
Malic acid	0.191563	2.06756	Stable
Dodecanoic acid	0.16221	2.06756	Stable
2-(Aminomethyl)pyrazine	-0.177882	2.06739	Stable
LPC(20:5)	-0.284546	2.04188	Stable
PC(36:6)	-0.275786	2.00812	Stable
LPC(16:1)	-0.181149	1.97458	Stable
PC(10:0/10:0)	-0.15682	1.94621	Stable
Dodecatetraenoylcarnitine (Car(12:4))	0.676267	1.87057	Increase
PC(35:3)	-0.187707	1.85266	Stable
Nervonic acid	0.132248	1.84558	Stable
LPC(20:4)	-0.16004	1.84558	Stable
Phytanic acid	0.111031	1.82915	Stable
5-Hydroxytryptophan	0.210389	1.82191	Stable
LPC(18:2/0:0)	-0.172994	1.82191	Stable
5-Acetylamino-6-amino-3-methyluracil (AAMU)	-0.873027	1.80447	Decrease
Nicotinamide	-0.15682	1.80447	Stable
cis-11-Eicosenoic acid	0.200379	1.80447	Stable
12-Methyltridecanoic acid	0.201634	1.79855	Stable
Myristic acid	0.201634	1.79855	Stable
Uridine	-0.0785637	1.79634	Stable
N-Acetylaspartylglutamate (NAAG)	0.167358	1.77832	Stable
LPE(20:3)	-0.21424	1.73692	Stable
LPC(19:0)	-0.242977	1.72691	Stable
3-Phenyllactic acid	0.351628	1.68754	Increase
o-Tyrosine	-0.0877334	1.64702	Stable
PC(36:5)	-0.21424	1.61748	Stable
Phthalide	-0.547932	1.59441	Decrease
Octadecatetraenoylcarnitine (Car(18:4))	0.392867	1.59348	Increase
Kynurenic acid	1.0861	1.58676	Increase
Phenylacetylglutamine	0.469886	1.56138	Increase
Glutarylcarnitine	0.309176	1.56138	Increase
Adenosine 2',3'-cyclic phosphate	0.295135	1.50155	Increase
LPC(17:0/0:0)	-0.152003	1.48036	Stable
Pristanic acid	0.0989585	1.47959	Stable
Nonadecanoic acid	0.0989585	1.47959	Stable
Pentadecenoylcarnitine (Car(15:1))	0.564622	1.47959	Increase
PE(P-38:6)	-0.104697	1.47959	Stable
cis-9-Palmitoleic acid	0.137504	1.47959	Stable
1,7-Dimethyluric acid	-0.558517	1.47959	Decrease
1,3-Dimethyluric acid	-0.558517	1.47959	Decrease
3,7-Dimethyluric acid	-0.558517	1.47959	Decrease
LPC(O-16:0)	-0.161653	1.47285	Stable
Leucylphenylalanine	-0.174621	1.46901	Stable
cis-Aconitic acid	0.0676387	1.44697	Stable
Nicotinamide riboside (NR)	0.157044	1.44697	Stable
Liothyronine	-0.226004	1.43818	Stable
2-Hydroxystearic acid	0.121679	1.42762	Stable
Oxotridecanoylcarnitine (Car(13:1-O))	0.535058	1.42762	Increase
Oleoylcarnitine (Car(18:1))	0.176323	1.42762	Stable
Car(18:1)	0.176323	1.42762	Stable
Cholic acid 3-glucuronide	0.395063	1.42718	Increase
NAE(16:0)	0.141433	1.42718	Stable
Cortisol	0.158337	1.42718	Stable
myo-Inositol	0.190299	1.42322	Stable
Deoxycholic acid	-0.114035	1.41529	Stable
Chenodeoxycholic acid	-0.114035	1.41529	Stable
Dodecatrienoylcarnitine (Car(12:3))	0.395063	1.37682	Increase
Heptadecanoic acid	0.141433	1.37682	Stable
LPC(15:0)	-0.14401	1.37682	Stable
3-Hydroxylauric acid	0.183963	1.37008	Stable
Octanoylcarnitine (Car(8:0))	0.362891	1.36474	Increase
Undecanoic acid	0.0426443	1.36216	Stable
Glutamate	-0.112475	1.35405	Stable
LPC(18:1)	-0.0800879	1.34183	Stable
LPA(20:5)	-0.155213	1.33513	Stable
Eicoseneoylcarnitine (Car(20:1))	0.205393	1.30951	Stable
3beta-Hydroxy-5-cholestenoic acid (3-HCOA)	0.120352	1.30951	Stable
Phenylalanylphenylalanine	-0.0892673	1.30448	Stable
Decanoylcarnitine (Car(10:0))	0.321928	1.30448	Increase
Phenol	-0.336428	1.30448	Decrease
Tyrosine O-sulfate	0.311503	1.30448	Increase
Hydroxyphenyllactic acid	0.535058	1.2938	Stable
LPC(20:0)	-0.177882	1.28441	Stable
Oxypurinol	0.116365	1.26841	Stable
3-Methyladipic acid	0.237564	1.26392	Stable
Pimelic acid	0.237564	1.26392	Stable
LPE(18:1(9Z)/0:0)	-0.136062	1.25256	Stable
trans-Vaccenic acid	0.201634	1.2354	Stable
Creatinine	0.102994	1.23146	Stable
Undecenoylcarnitine (Car(11:1))	0.435095	1.19618	Stable
5beta-Dihydrocortisone	0.129613	1.18582	Stable
PC(37:2)	-0.121863	1.17032	Stable
gamma-Glutamyllysine	-0.118727	1.17032	Stable
Glyco-gamma-muricholic acid	-0.533242	1.17032	Stable
3-Methoxytyrosine	0.196607	1.16004	Stable
Homovanillic acid sulfate	0.647084	1.12564	Stable
cis-8,11,14-Eicosatrienoic acid	0.129613	1.12054	Stable
5Z,8Z,11Z-Eicosatrienoic acid	0.129613	1.12054	Stable
PC(18:0)	-0.192645	1.10667	Stable
Tridecenoylcarnitine (Car(13:1))	0.316146	1.09161	Stable
LPC(16:0)	0.319618	1.06301	Stable
N-Acetyl-arginine	-0.112475	1.05066	Stable
Pentadecanoic acid	0.104337	1.04449	Stable
Glycocholic acid	-0.454032	1.03467	Stable
Vanillin	0.15056	1.0261	Stable
Citrulline	-0.093879	1.01392	Stable
Stercobilin	0.886745	1.00081	Stable
Hydroquinone	-0.296899	0.992088	Stable
Pyrocatechol	-0.296899	0.992088	Stable
PC(14:0/14:0)	-0.456009	0.959814	Stable
N-Acetylphenylalanine	0.168642	0.959814	Stable
Palmitoylcarnitine (Car(16:0))	0.0976108	0.947263	Stable
Maltose	0.469886	0.947263	Stable
Pentadecanoylcarnitine (Car(15:0))	0.243669	0.947263	Stable
Glycolithocholic acid	-0.422752	0.945255	Stable
PC(P-19:0)	-0.115597	0.945255	Stable
N-Acetylhistidine	0.138814	0.945255	Stable
Taurine	-0.0846703	0.928808	Stable
LPC(O-20:1)	-0.272297	0.926286	Stable
Carbamazepine	0.0854247	0.926286	Stable
alpha-Linolenic acid	0.123004	0.920263	Stable
gamma-Linolenic acid	0.123004	0.920263	Stable
Monobutyl phthalate	-0.0306192	0.918708	Stable
Glycodeoxycholic acid	-0.217591	0.918708	Stable
Glycochenodeoxycholic acid	-0.217591	0.918708	Stable
Sucrose	0.465713	0.913952	Stable
LPE(16:0)	-0.100051	0.912134	Stable
Ursodeoxycholic acid	-0.254978	0.912134	Stable
PC(38:4)	-0.114035	0.912134	Stable
2-Ketobutyric acid	0.313826	0.912134	Stable
Antipyrine (Phenazone)	1.32366	0.907177	Stable
Serine	-0.136062	0.907177	Stable
PG(18:1/18:1(9Z))	-0.15682	0.903824	Stable
Isolithocholic acid	-0.318326	0.903824	Stable
Allolithocholic acid	-0.318326	0.903824	Stable
Lithocholic acid	-0.318326	0.903824	Stable
PC(34:3)	-0.0923402	0.903824	Stable
Tridecanoylcarnitine (Car(13:0))	0.380729	0.897917	Stable
S1P(d16:1)	-0.0969617	0.888639	Stable
SM(d34:1)	0.136191	0.8794	Stable
16-Hydroxypalmitic acid	0.136191	0.856821	Stable
UDP-N-acetylglucosamine	-0.227692	0.855483	Stable
Adenosine 3',5'-cyclic phosphate (cAMP)	0.343692	0.850816	Stable
Xanthine	0.0496308	0.845918	Stable
Glycerophosphoethanolamine	-0.0528949	0.845918	Stable
Tryptophan	-0.0513992	0.839063	Stable
Cysteine S-sulfate	0.15056	0.83079	Stable
Theophylline	-0.446148	0.83079	Stable
Theobromine	-0.446148	0.83079	Stable
1,7-Dimethylxanthine	-0.446148	0.83079	Stable
3alpha-Hydroxy-12-oxo-5beta-cholan-24-oic acid	-0.209228	0.829835	Stable
Apocholic acid	-0.209228	0.829835	Stable
Cortisone	-0.0740006	0.823832	Stable
Aldosterone	-0.0740006	0.823832	Stable
PC(17:0/17:0)	-0.018878	0.821868	Stable
PC(18:0/16:0)	-0.018878	0.821868	Stable
PC(16:0/18:0)	-0.018878	0.821868	Stable
PC(37:4)	-0.112475	0.812621	Stable
N-Lactoylphenylalanine	0.269033	0.812621	Stable
Kynurenine	0.119024	0.809086	Stable
LPC(13:0)	-0.0877334	0.805556	Stable
Melibiose	0.630405	0.785736	Stable
Trehalose	0.630405	0.785736	Stable
Homoserine	-0.0649175	0.771682	Stable
Allocholic acid	-0.00868224	0.759226	Stable
Hyocholic acid	-0.00868224	0.759226	Stable
Cholic acid	-0.00868224	0.759226	Stable
LacCer(d18:1/16:0)	0.0635029	0.758606	Stable
Glycolate	0.051024	0.758606	Stable
Rabeprazole sulfide	0.808179	0.750574	Stable
Butyllactate	0.0384362	0.732064	Stable
Piperine	-0.535332	0.731517	Stable
Decatrienoylcarnitine (Car(10:3)_RT329)	0.323082	0.731517	Stable
Decatrienoylcarnitine (Car(10:3)_RT316)	0.323082	0.731517	Stable
PC(35:4)	-0.109359	0.731517	Stable
Threonine	-0.0709665	0.731517	Stable
LPC(22:5)	-0.0908029	0.714853	Stable
Heptadecenoylcarnitine (Car(17:1))	0.202888	0.699353	Stable
Valine	0.051024	0.694003	Stable
LPE(O-18:2)	-0.103147	0.692688	Stable
3,6-Dioxo-5alpha-cholan-24-oic acid	-0.103147	0.688731	Stable
Leucine	-0.0499049	0.688731	Stable
Norleucine	-0.0499049	0.688731	Stable
SM(d36:2)	0.0648829	0.684415	Stable
gamma-CEHC	-0.115597	0.681101	Stable
2-Hydroxy-2-methylbutyric acid	0.217851	0.681101	Stable
2',4',6'-Trihydroxyacetophenone	0.0989585	0.681101	Stable
PC(36:3)	-0.100051	0.681101	Stable
Alanine	-0.0588937	0.68076	Stable
Histidine	-0.0335695	0.662669	Stable
Sph(d18:0)	-0.168123	0.646384	Stable
5-Aminopentanoic acid	-0.0513992	0.630896	Stable
Inosine	0.0676387	0.616187	Stable
13(S)-HODE	0.129613	0.597534	Stable
3-Methylhistidine	0.167358	0.597534	Stable
LPC(22:6)	-0.0816138	0.597244	Stable
Indolelactic acid	0.129613	0.596007	Stable
Leu-Leu	-0.0846703	0.580696	Stable
Succinate	0.0703893	0.554454	Stable
4-Hydroxybenzaldehyde	-0.215915	0.552353	Stable
LPE(P-16:0)	-0.0785637	0.552184	Stable
Caprylic acid	0.283329	0.552184	Stable
Valproic acid	0.283329	0.552184	Stable
PC(16:0/16:0)	0.0370307	0.552184	Stable
Decapentaenoylcarnitine (Car(10:5))	0.345964	0.54933	Stable
Oxodecatrienoylcarnitine (Car(10:4-O))	0.345964	0.54933	Stable
11beta-hydroxyandrost-4-ene-3,17-dione	0.181421	0.53137	Stable
LPC(18:0/0:0)	-0.0664274	0.529026	Stable
p-Cresol glucuronide	0.226509	0.529026	Stable
Linoleoylcarnitine (Car(18:2))	0.077243	0.510613	Stable
7-Ketodeoxycholic acid	0.154454	0.510613	Stable
Car(18:0)	0.0538064	0.505034	Stable
2-Piperidone	-0.422752	0.503888	Stable
21-Deoxycortisol	0.264236	0.486963	Stable
3-Methyl-2-oxovaleric acid	-0.086201	0.476889	Stable
Ketoleucine	-0.086201	0.476889	Stable
Phenylsulfate	-0.330973	0.473185	Stable
gamma-Glutamylleucine	-0.0439433	0.468746	Stable
Lactate	-0.0499049	0.468746	Stable
Dethiobiotin	0.132248	0.468746	Stable
PC(37:5)	-0.117161	0.468746	Stable
Docosapentaenoic acid (DPA)	0.0676387	0.467634	Stable
Dodecanedioic acid	0.196607	0.467377	Stable
PC(33:2)	-0.0709665	0.465409	Stable
2-Ketocaproic acid	-0.0588937	0.463443	Stable
Pregnenolone sulfate	0.138814	0.454179	Stable
Isovaleric acid	-0.0350469	0.454179	Stable
Valeric acid	-0.0350469	0.454179	Stable
2,6-Dihydroxybenzoic acid	-0.101598	0.423204	Stable
Phloroglucinaldehyde	-0.101598	0.423204	Stable
7-Ketolithocholic acid	0.0186342	0.421732	Stable
EDTA	-0.0499049	0.414106	Stable
Deoxycholic acid 3-glucuronide	0.382944	0.409043	Stable
2-Aminooctanoic acid	-0.0558912	0.409043	Stable
alpha-Ketoglutaric acid (alpha-KG)	0.149259	0.409043	Stable
Oxodecadienoylcarnitine (Car(10:3-O))	0.182692	0.399374	Stable
Propionylcarnitine (Car(3:0))	0.168642	0.395923	Stable
PC(32:1)	-0.0619024	0.393288	Stable
PC(42:8)	-0.0740006	0.390437	Stable
Benzoylcarnitine (Car(7:4))	0.320773	0.390437	Stable
Linolenoylcarnitine (Car(18:3))	0.108357	0.388615	Stable
Isocitric acid	-0.0291463	0.383615	Stable
PC(16:0/20:4)	0.0440443	0.375481	Stable
Thyroxine	-0.0320936	0.374476	Stable
Glycolithocholic acid 3-sulfate	0.283329	0.371681	Stable
N-Acetyltyrosine	0.0243197	0.371681	Stable
3-Phenylpropanoic acid	-0.0664274	0.362871	Stable
Pentaethylene glycol	-0.0365259	0.356453	Stable
Uric acid	0.0370307	0.351615	Stable
S1P(d17:1)	-0.086201	0.345834	Stable
Glutamine	0.0257376	0.345834	Stable
2,3-Dihydroxybenzoic acid (Pyrocatechuic acid)	-0.166503	0.337631	Stable
alpha-Tocopherol (Vitamin E)	-0.0694519	0.334023	Stable
PC(38:6)	-0.0694519	0.332877	Stable
Pyruvate	-0.0558912	0.332877	Stable
Sphingosine	-0.013043	0.331926	Stable
PC(37:6)	-0.0409718	0.330974	Stable
Sph(d18:2)	-0.0528949	0.328523	Stable
Bilirubin	0.0813396	0.327373	Stable
GlcCer(d18:1/16:0)	0.0524159	0.327373	Stable
Undecanoylcarnitine (Car(11:0))	0.138814	0.321956	Stable
Linoleic acid	0.0813396	0.31805	Stable
Oxononatrienoylcarnitine (Car(9:4-O))	-0.018878	0.30608	Stable
PC(33:0)	-0.107803	0.299332	Stable
Phe-Trp	-0.0543923	0.289026	Stable
Estrone 3-sulfate	0.495695	0.285846	Stable
Isovalerylcarnitine (Car(5:0))	0.128293	0.285846	Stable
Valerylcarnitine	0.128293	0.285846	Stable
Arginine	-0.0380063	0.285846	Stable
2-Aminobutyric acid	-0.0144996	0.285846	Stable
Phe-Pro	0.0867838	0.285846	Stable
PC(18:0/14:0)	0.015783	0.283533	Stable
Chenodeoxycholic acid 3-glucuronide	0.326537	0.278222	Stable
3-Pyridylacetic acid	0.16092	0.278222	Stable
Nonaethylene glycol	-0.0439433	0.275933	Stable
Stearidonic acid	0.051024	0.274884	Stable
Docosahexaenoic acid (DHA)	0.041243	0.274884	Stable
PC(34:2)	0.0186342	0.273475	Stable
2-(2-Butoxyethoxy)ethanol	0.0186342	0.273475	Stable
Palmitic acid	0.0186342	0.273475	Stable
Stearic acid	0.0186342	0.273475	Stable
Uracil	-0.00868224	0.273437	Stable
Serotonin	0.109695	0.273437	Stable
Octenoylcarnitine (Car(8:1))	0.0786098	0.273437	Stable
Taurodeoxycholic acid	-0.234465	0.273437	Stable
PC(38:5)	-0.0350469	0.257223	Stable
PC(42:5)	0.0440443	0.257223	Stable
S1P(d18:1)	-0.0232698	0.238109	Stable
gamma-Glutamylglutamine	-0.0484122	0.232617	Stable
Pantothenic acid	0.0935602	0.231144	Stable
Pelargonic acid	0.0214797	0.225046	Stable
4-Cresol sulfate	0.187768	0.218213	Stable
Adenosine 5'-triphosphate (ATP)	-0.0694519	0.218213	Stable
Riboflavin	0.125651	0.217429	Stable
1,5-Anhydroglucitol	0.0799754	0.214085	Stable
Propyl paraben	0.14274	0.214085	Stable
Adenosine monophosphate (AMP)	-0.0846703	0.206565	Stable
2'-Deoxyguanosine 5'-monophosphate (dGMP)	-0.0846703	0.206565	Stable
Flavone	0.169925	0.203879	Stable
N-Acetylcitrulline	0.0328061	0.203758	Stable
PC(42:6)	0.0243197	0.202997	Stable
Pentylcarnitine (Car(5:0))	0.0703893	0.201601	Stable
S1P(d18:2)	-0.027675	0.200209	Stable
Methionine	-0.0262051	0.199453	Stable
Indole-3-pyruvic acid	-0.0543923	0.194917	Stable
Hydroxyisocaproic acid	0.185232	0.188538	Stable
3-(2,5-Dimethoxyphenyl)propionic acid	0.00288251	0.187804	Stable
Levulinic acid	-0.013043	0.183969	Stable
3-Methylglutaric acid	-0.0380063	0.175561	Stable
Adipic acid	-0.0380063	0.175561	Stable
2-Methylglutaric acid	-0.0380063	0.175561	Stable
Tiglylcarnitine (Car(5:1))	0.463622	0.175561	Stable
Hippuric acid	-0.131313	0.173021	Stable
2-Aminoadipic acid	0.0243197	0.172314	Stable
PG(16:0/18:1)	-0.0306192	0.172214	Stable
Taurocholic acid	-0.289827	0.169996	Stable
PE(P-18:0/18:1(9Z))	-0.0558912	0.169996	Stable
2-Biphenylol	2.76998	0.169996	Stable
3-Biphenylol	2.76998	0.169996	Stable
Dehydrolithocholic acid	0.0593553	0.169893	Stable
Diethyltoluamide	0.00144197	0.155519	Stable
2-Hydroxyoctanoic acid	0.0676387	0.151909	Stable
7-Hydroxy-3-oxo-Cholest-4-en-26-oic Acid	0.0243197	0.151827	Stable
gamma-Glutamylvaline	0.0398403	0.151744	Stable
Glycoursodeoxycholic acid	-0.027675	0.148747	Stable
PC(40:6)	-0.0365259	0.148085	Stable
N1-Methyl-2-pyridone-5-carboxamide	0.185232	0.148004	Stable
N-Acetylcarnosine	0.0894982	0.13986	Stable
Cysteine-glutathione disulfide	-0.0262051	0.138073	Stable
Dihydroxyacetone	-0.0291463	0.136654	Stable
Glyceraldehyde	-0.0291463	0.136654	Stable
Linoleamide	0.0229004	0.136654	Stable
Allantoin	0.323082	0.136654	Stable
Cholesteryl sulfate	-0.0144996	0.136014	Stable
LPE(22:6)	0.0071955	0.133127	Stable
Lithocholic acid 3-sulfate	-0.0679388	0.133127	Stable
Tetrahydrocortisol	0.0468403	0.129065	Stable
2-Aminoheptanoic acid	-0.0247367	0.124432	Stable
Biliverdin	-0.0350469	0.124432	Stable
3-Phosphoglyceric acid	-0.0247367	0.124432	Stable
Tagatose	0.00432161	0.121009	Stable
Allose	0.00432161	0.121009	Stable
PC(P-16:0/0:0)	-0.0291463	0.120951	Stable
Caprolactam	0.0257376	0.120831	Stable
Fructose	0.134878	0.120831	Stable
Hexaethylene glycol	0.0100637	0.116849	Stable
Arachidonic acid (AA)	-0.0159576	0.116849	Stable
4-Methoxycinnamic acid	0.115033	0.116849	Stable
PC(42:7)	0.0271541	0.115173	Stable
Proline	-0.046921	0.114579	Stable
Trimethylamine N-oxide	0.112367	0.11024	Stable
Nordeoxycholic acid	-0.0816138	0.108544	Stable
Tyrosine	-0.0159576	0.108544	Stable
Aspartate	0.00863031	0.106858	Stable
Carnitine	0.0565835	0.106858	Stable
Betaine	-0.00723157	0.103653	Stable
Indoxyl sulfate	-0.0649175	0.101473	Stable
PE(18:0/18:2)	-0.0232698	0.101473	Stable
Salicylic acid	-0.397828	0.0967577	Stable
Pantoprazole sulfide	-0.0394883	0.0961121	Stable
5-Aminolevulinic acid	0.0172093	0.0956277	Stable
4-Hydroxyproline	0.0172093	0.0956277	Stable
Tauro-gamma-muricholic acid	-0.332789	0.0848862	Stable
S1P(d18:0)	-0.0159576	0.0838368	Stable
Sarcosine	0.0565835	0.0838368	Stable
S-Methylcysteine sulfoxide	-0.115597	0.081311	Stable
Xanthurenic acid	-0.00868224	0.0713875	Stable
Quinic acid	0.283329	0.0689357	Stable
Phenylalanine	0.015783	0.0689357	Stable
Cortexolone	0.0786098	0.0689357	Stable
Corticosterone	0.0786098	0.0689357	Stable
Pipecolic acid	0.045443	0.0684488	Stable
13(S)-HpOTrE	0.00575927	0.0674794	Stable
2-Methylnicotinamide	0.00288251	0.0641084	Stable
Isocaproic acid	0.00144197	0.0636382	Stable
Caproic acid	0.00144197	0.0636382	Stable
Homoveratric acid	0.0328061	0.0622155	Stable
Pehanorm	-0.496142	0.0588977	Stable
Tetracosanoic acid	0.00575927	0.0560825	Stable
Phosphate	-0.0291463	0.0518911	Stable
3-Dehydroquinic acid	-0.00578235	0.0500555	Stable
Asparagine	-0.00723157	0.0474164	Stable
Ursocholic acid	-0.0424568	0.0474164	Stable
alpha-Muricholic acid	-0.0424568	0.0474164	Stable
beta-Muricholic acid	-0.0424568	0.0474164	Stable
omega-Muricholic acid	-0.0424568	0.0474164	Stable
Glucose	0.00863031	0.0461273	Stable
Mannose	0.00863031	0.0461273	Stable
Galactose	0.00863031	0.0461273	Stable
Epinephrine	0.336855	0.0457265	Stable
Normetanephrine	0.336855	0.0457265	Stable
Indole-3-methyl acetate	0.652601	0.0439786	Stable
Indole-3-propionic acid	0.652601	0.0439786	Stable
Glyco-beta-muricholic acid	0.015783	0.0431678	Stable
Benzoic acid	0.00863031	0.0431678	Stable
p-Toluquinone	0.00863031	0.0431678	Stable
Hypaphorine	-0.011588	0.0400883	Stable
PC(40:7)	-0.00868224	0.031405	Stable
Hypoxanthine	-0.0528949	0.031405	Stable
N6-Methyllysine	-0.0144996	0.0225025	Stable
N1-Methyl-4-pyridone-3-carboxamide	0.119024	0.0225025	Stable
Arachidonoylcarnitine (Car(20:4))	0.0229004	0.0184127	Stable
PC(18:1(6Z)/18:1(6Z))	-0.00288828	0.0184127	Stable
SM(d18:1/18:0)	0.0440443	0.0143123	Stable
10-Undecenoic acid	0.0172093	0.0131458	Stable
Oleamide	-0.0159576	0.0119864	Stable
Palmitamide	0.0143553	0.0104248	Stable
N-Acetyltryptophan	0.189034	0.00846752	Stable
Hydroxyacetone	-0.00144342	0.00742057	Stable
Indoleacetic acid	0.0143553	0.00742057	Stable
Nonenoylcarnitine (Car(9:1))	0.0342157	0.00478022	Stable
Pyroglutamic acid	-0.0499049	0.00478022	Stable
3-Hydroxydecanoic acid	0.132248	0.00447027	Stable
SM(d18:1/17:0)	0.015783	0.00117974	Stable
Choline	-0.0528949	0.00117974	Stable
Eicosapentaenoic acid	-0.0247367	0.00117974	Stable

## Sheet: Figure 2c
Figure 2c. The data of differential metabolites related with the composite of cardiovascular events, after adjusting for TIMI variables, NT-proBNP and hs-cTnT
Metabolites	Sample 1 (case)	Sample 2 (case)	Sample 3 (case)	Sample 4 (case)	Sample 5 (case)	Sample 6 (case)	Sample 7 (case)	Sample 8 (case)	Sample 9 (case)	Sample 10 (case)	Sample 11 (case)	Sample 12 (case)	Sample 13 (case)	Sample 14 (case)	Sample 15 (case)	Sample 16 (case)	Sample 17 (case)	Sample 18 (case)	Sample 19 (case)	Sample 20 (case)	Sample 21 (case)	Sample 22 (case)	Sample 23 (case)	Sample 24 (case)	Sample 25 (case)	Sample 26 (case)	Sample 27 (case)	Sample 28 (case)	Sample 29 (case)	Sample 30 (case)	Sample 31 (case)	Sample 32 (case)	Sample 33 (case)	Sample 34 (case)	Sample 35 (case)	Sample 36 (case)	Sample 37 (case)	Sample 38 (case)	Sample 39 (case)	Sample 40 (case)	Sample 41 (case)	Sample 42 (case)	Sample 43 (case)	Sample 44 (case)	Sample 45 (case)	Sample 46 (case)	Sample 47 (case)	Sample 48 (case)	Sample 49 (case)
Oxopalmitoleylcarnitine (Car(16:2-O))	1.74708	-0.605981	-0.598932	-0.852016	-1.02348	-0.715242	3.27333	1.29531	0.29581	3.96114	-1.05666	3.01166	-0.374009	1.54343	-0.597893	-0.466104	-0.236502	-0.447318	-0.519887	-0.0828323	-0.343785	0.268273	2.27548	-0.501748	-0.922811	0.00488566	-0.172571	-0.364987	-0.421481	-1.00233	1.12447	0.741457	-0.920343	-0.58286	1.60103	0.0246177	0.26056	2.11636	-0.467166	0.556608	-0.483188	-0.277547	0.0121321	-0.99247	0.764844	-0.311103	-0.211677	-0.232929	-0.554464
Tetradecadienoylcarnitine (Car(14:2))	-0.335229	-0.655143	2.30502	-0.539786	1.11453	-0.736841	2.55261	-0.420477	-0.153372	-0.845394	-0.732496	0.190527	0.410499	1.54211	0.328477	1.86024	-0.372527	-0.237069	5.45059	0.598415	-0.100208	-0.397495	-0.766937	-0.423163	1.96825	-0.345457	-0.0295573	-0.829752	3.10375	0.872658	-0.383335	3.34856	0.886661	-0.643507	-0.423773	-0.239012	-0.418186	1.994	-0.480764	0.480811	-0.577941	-0.2338	-0.300013	-0.455401	-0.405079	-0.305001	-0.209615	0.186038	-0.587429
Oxopalmitoylcarnitine (Car(16:1-O))	-0.275051	-0.629505	1.71669	-0.434105	0.446846	-0.690846	1.82105	-0.302802	-0.211469	-0.69976	-0.392419	0.257169	0.171959	1.02699	8.0041	1.78021	-0.321233	-0.0927934	4.36483	0.198239	-0.408713	-0.213641	-0.621107	-0.32107	2.33159	-0.269065	0.580488	-0.802167	3.11458	0.784693	-0.353248	2.79528	1.48659	-0.549267	-0.424671	-0.0227987	-0.468949	0.559692	-0.468535	0.0721363	-0.465474	-0.393143	0.0156166	-0.45407	-0.413641	-0.119625	-0.458463	-0.0722045	-0.627575
Oxooctadecadienoylcarnitine (Car(18:3-O))	-0.535903	-0.747917	2.54326	-0.663995	-0.326706	-1.06939	1.75021	-0.201043	-0.739949	-0.878575	0.672373	0.905072	0.463757	1.5535	2.12488	2.3449	-0.403938	0.0684807	2.29243	-0.167862	-0.868504	0.327409	0.0642837	0.677427	2.08207	-0.518138	-0.337152	-0.907135	2.05765	4.05673	-0.732753	2.92562	1.19188	-0.602412	1.37747	-0.226299	-0.518096	3.65682	-0.30245	0.916249	-0.11958	-0.478406	-0.782056	-1.0967	1.94318	0.337405	0.477485	-0.397825	-0.732272
Hexadecatrienoylcarnitine (Car(16:3))	-0.606457	-0.920815	2.35065	-0.843408	0.333863	-1.00811	0.67735	-0.269889	-0.47982	-0.814753	-0.18347	1.02421	0.165836	2.75047	3.36182	4.22692	-0.0571116	-0.0296663	3.04268	0.0855352	0.0173361	-0.0396441	-0.778903	0.203719	2.78718	-0.307195	-0.197173	-1.04071	2.58036	0.220235	-0.657459	3.80703	0.472639	-0.596181	0.380329	-0.221629	-0.455259	0.76147	-0.239825	0.0572556	-0.623338	-0.672178	-0.602417	-1.05543	1.41076	-0.0270396	-0.218619	0.140787	-0.84274
Oxooctanoylcarnitine (Car(8:1-O))	-0.397047	0.839286	3.42988	-0.263785	-0.0384262	-0.630591	5.09037	-0.459522	-0.393632	-0.955027	0.278872	-0.718959	-0.306358	1.11065	0.0233255	-0.341897	0.416231	0.4894	4.32506	2.78751	1.46926	-0.0886993	0.408437	-0.0216095	4.07747	1.61973	-0.780799	-0.013547	0.845248	2.29241	0.654733	1.75722	-0.0754238	0.232784	-0.245458	-0.882934	-0.213566	1.97659	0.540563	4.8815	1.09702	-0.51556	1.17476	-0.375766	1.04967	-0.795873	1.34008	-0.0919938	-0.494594
Tetradecenedioylcarnitine (Car(14:1-O2))	-0.417615	-0.569197	3.65614	-0.445799	1.45282	-0.856294	2.33996	-0.375964	0.238623	-1.06274	-0.773017	-0.359122	0.371151	0.901687	-0.119052	-0.029682	0.457931	0.264966	0.989739	2.62908	0.317473	-0.425497	-0.220951	0.0565094	2.87781	1.18914	-0.967963	-1.0769	1.91066	1.51786	-0.327149	2.55508	-0.0213571	-0.269765	-0.103355	-0.75545	-0.726659	4.15109	-0.902766	5.11141	-0.152145	-0.578781	0.778951	-0.300469	-0.155821	-0.923899	1.12275	-0.292796	-0.276805
Oxohexadecadienoylcarnitine (Car(16:3-O))	-0.272749	-1.12313	2.43872	-0.167503	0.718652	-0.870639	3.29995	-0.315746	-0.689088	-1.01017	-0.67745	-0.0636226	0.706523	0.342657	-0.131008	0.499375	0.849428	-0.315691	1.7337	0.986341	0.657344	0.232229	-0.565719	0.467707	4.06218	0.248684	-0.709763	-0.845776	3.09378	4.08528	-0.0365344	3.92895	0.338807	-0.372373	-0.191971	-0.577827	-0.852325	2.35201	-0.15547	0.467664	0.0349278	-1.03002	0.73679	0.958933	0.938008	-0.0384125	1.65935	-0.13898	-0.341217
Hexenoylcarnitine (Car(6:1))	-0.841658	2.28527	3.75272	-0.294054	1.45073	-0.369361	3.93616	-1.16739	-0.206692	-1.00728	0.924591	-0.819842	-0.131954	2.60484	-0.269701	0.0592953	-0.186322	0.704823	1.50348	0.905143	-0.544449	-0.160562	1.49189	0.575019	2.57017	-0.410783	-0.554915	-0.216102	-0.0702405	0.921002	0.1713	-0.000720215	-0.919311	-0.73944	-0.11479	-1.07972	1.48856	1.78088	-0.250795	2.7523	-0.878758	-0.455781	1.82597	-0.422377	0.6151	-0.926643	-0.359889	-0.252894	-0.588916
Mandelic acid	0.468443	-0.205167	-0.298645	-0.54149	0.500997	0.530799	1.34649	-0.647522	0.0695439	-0.487999	-0.549085	0.168982	0.0076212	-0.396152	0.431979	-0.596142	-0.557115	-0.519395	0.24738	-0.0318837	0.497966	0.720237	-1.11453	-0.368082	0.465199	-0.254748	-0.417203	0.0299333	0.753836	0.137756	-0.25282	-0.0453478	-0.806167	-0.73729	-0.359881	-0.162697	-0.189704	0.205644	-0.455605	-1.06174	0.606817	-0.340071	-0.501245	-0.186923	1.56648	-0.628033	0.587428	2.66012	-0.460882
Vanillylmandelic acid	-0.334682	-0.199788	1.24702	0.319945	1.09189	-0.403399	1.05252	-0.503625	0.484282	-1.16736	-0.285693	-0.491998	0.847586	1.10359	-0.538628	0.480875	-1.15002	-0.477139	6.62775	2.82707	0.18085	-0.835804	-0.459989	-0.0180156	6.00003	-1.33995	1.24768	-0.385189	-0.566847	-0.0700221	-0.61381	2.51923	0.0755722	-1.0492	-0.316439	-0.18461	1.6653	6.97008	1.13507	0.58596	0.438513	-0.307994	-0.0604969	-0.978569	0.0295281	-0.687317	2.38892	-0.111345	0.104587
3-Methoxy-4-hydroxyphenylglycol sulfate	-0.172036	-0.494214	1.54092	0.141059	1.45206	-0.206252	2.10764	-0.0260176	0.165314	-0.615275	-0.469436	-0.692191	-0.145401	0.319944	0.200088	0.616846	-0.715099	-0.218839	4.69187	1.48354	3.3182	-0.435856	-0.421373	0.125379	4.58203	-0.430025	0.79145	-0.256615	2.37821	0.0158772	-0.222884	3.92354	0.893314	-0.531086	-0.424667	-0.276519	0.763061	6.66106	0.387492	1.95291	0.470698	-0.397473	-0.315146	-0.760051	-0.12616	-0.0722081	1.67316	-0.215137	-0.086208
N-[3-(2-oxopyrrolidin-1-yl)propyl]acetamide	1.16649	0.0274985	0.33146	-0.615659	0.971595	-0.499374	1.94253	0.504693	-0.752023	-0.703426	-1.12861	0.178705	-0.982745	2.41427	-0.0996366	1.82906	0.162274	-0.986376	2.74443	2.81448	0.499871	-1.13445	0.946849	0.593448	1.74232	0.830081	-0.048509	-0.0192368	0.172421	2.33426	-0.331145	0.00216709	-0.0569995	-0.22716	-1.0539	-0.700448	0.390648	2.10988	2.52772	1.17947	1.08646	-0.76781	-0.271292	-0.0680528	2.24858	-0.989623	3.2497	0.452102	-0.447806
N4-Acetylcytidine	-0.113465	-0.337356	0.260467	-0.302356	0.856571	0.787072	3.48552	-0.381226	-0.713561	-0.412188	-0.0963744	-0.181849	0.361849	1.22651	1.52321	0.985241	-0.393128	0.168996	0.390183	3.18316	3.84663	-0.35205	-0.187932	1.22142	4.59562	-0.311298	0.0427943	0.187645	3.01793	0.269234	-0.443048	0.0996489	-0.512224	0.742673	-0.261994	-0.363223	0.33376	1.51012	2.28281	1.98458	0.498978	-0.115664	0.157942	-0.906387	0.366667	-0.629668	4.40733	1.97003	1.29354
Cystine	0.151858	-0.339918	-0.0192903	0.197077	0.0650984	-0.257487	0.105034	0.0898196	-1.55746	2.2979	-0.166287	-0.0720309	-0.317309	0.515593	-2.08188	-0.296922	-0.0540384	0.237949	-0.0971427	-0.388695	-1.30446	2.09069	2.09994	-0.679304	-1.07941	2.72998	-0.320521	0.119813	2.69963	-0.645272	-0.302783	-0.0770889	-1.11822	-1.40111	-0.768208	-0.43614	-1.69534	0.69378	0.102759	0.585134	-1.07076	0.788415	0.860265	-0.55852	2.39418	0.50689	1.52969	0.382466	1.59751
Suberic acid	0.523331	-0.818169	-0.468822	0.185773	2.64832	-0.818169	1.26263	-0.429881	1.06085	0.176353	0.0795081	0.849214	-0.818169	-0.818169	-0.818169	2.05746	-0.818169	-0.818169	-0.818169	-0.818169	-0.818169	-0.173706	-0.818169	-0.818169	1.67513	-0.419915	3.40104	-0.484026	0.571092	-0.818169	-0.818169	1.036	3.94068	-0.818169	-0.259538	0.0388458	0.371719	-0.818169	-0.818169	0.388669	-0.818169	0.200522	0.00692496	0.831318	0.460863	0.261018	0.969649	-0.818169	-0.818169
Erucic acid	1.12312	-1.29314	2.19046	0.370285	2.71439	0.63535	1.93328	0.388595	-1.01079	-0.705622	-1.00496	-0.854722	0.124377	0.285971	-0.391795	-0.399577	1.43219	-0.35596	0.936726	1.0382	-0.486568	0.239931	-0.674726	-0.822335	1.1205	-0.721627	1.23027	0.0555817	2.80114	2.45779	0.540561	1.30753	1.22431	4.17537	-0.562323	0.119928	-0.865742	1.8118	0.0402784	0.458767	0.393999	0.627373	-0.4091	4.6933	-0.55097	3.21728	1.14553	0.593215	-0.266851
3-Hydroxyoctanoic acid	-0.477742	-0.449113	0.460965	-0.586141	-0.222546	-0.566908	0.696884	-0.49961	-0.635079	-0.838391	-0.764837	-0.200874	0.97361	0.18519	-0.288309	0.177401	-0.607325	-0.027365	1.4405	0.0226404	-0.445893	-0.458968	-0.819263	-0.744863	0.209198	-0.30119	0.371635	-0.708519	1.45834	1.43003	0.294486	2.04054	2.00818	-0.437135	-0.559262	0.039444	-0.534162	-0.193993	-0.566482	4.29274	-0.269402	0.726079	1.0152	-0.26994	-0.716899	-0.0628349	-0.56048	0.192525	-0.690697
Hexadecanedioic acid	-0.243805	-0.394033	1.7059	-0.874635	3.38441	-0.325105	0.464945	-1.22154	-0.786333	-0.903097	-0.684999	-0.608674	-0.534859	1.33792	-0.0207208	1.23815	-0.14773	-0.614688	2.50776	-0.119612	-0.249039	-0.223441	-0.656379	-0.680827	0.416474	0.0112155	3.53239	-0.970206	0.584652	-1.08656	2.18503	3.98277	2.34576	-0.710894	-0.020335	-0.470998	-0.599415	-0.432194	-0.351107	0.760888	0.790206	0.580179	0.488526	-0.964823	-1.0279	3.5396	0.509734	0.490362	-0.556663
Traumatic acid	-0.593532	-0.535122	1.74297	-0.48193	1.22076	-0.46713	-0.59883	-0.623449	-0.667439	-0.56552	-0.667439	-0.174277	-0.467518	1.27473	0.169066	0.457171	-0.484182	-0.246347	-0.569171	-0.538051	1.63466	-0.667439	-0.587592	-0.667439	-0.144462	-0.407588	1.88326	-0.667439	-0.344001	0.0183164	0.0589056	1.14907	3.0787	-0.599204	-0.511613	-0.667439	0.0746522	1.42105	-0.616605	0.624738	1.02151	-0.145709	0.430054	0.100243	-0.504558	1.21723	0.735426	0.141752	-0.517145
3-(2,3,4-Trimethoxyphenyl)propanoic acid	-0.567062	-0.072967	0.0937103	-0.577726	0.2706	1.36067	1.47921	-0.379135	0.203565	-1.13042	0.346091	-0.809419	1.03689	1.30067	0.578726	0.714937	-0.534879	-0.145498	1.60093	0.178855	2.12747	-0.830798	-1.08251	-1.07724	1.03472	-0.0953629	0.167723	-0.436724	0.0975286	0.150809	1.66747	1.43699	1.27957	-0.731343	-0.72766	0.628227	0.638373	3.48141	-0.052872	0.591025	-0.406569	-0.790972	0.26514	-0.456834	0.0773267	1.44211	1.86462	-0.204016	-0.433533
5-Acetylamino-6-amino-3-methyluracil (AAMU)	-0.183176	-0.465446	-0.0252961	-0.455777	-0.200169	0.613353	0.310799	0.667693	-0.421518	1.66818	-0.461175	-0.464363	-0.278064	-0.461097	-0.0778337	-0.471495	3.27661	-0.466246	-0.472062	-0.453421	5.26628	0.219263	0.0710668	-0.471635	-0.419526	0.183943	-0.468698	0.94992	-0.461999	-0.348468	1.40583	-0.416961	-0.448102	2.87698	-0.470269	-0.473748	-0.44297	-0.459295	-0.402717	-0.469707	0.228058	0.0297685	-0.443824	-0.442394	-0.447193	0.204333	-0.447522	0.0551477	-0.0183513
Phthalide	-0.796853	-0.470721	-0.845072	-0.603947	-0.361792	-0.481907	6.81596	-0.546115	2.2377	0.1465	4.05999	-0.721971	1.68717	-0.124225	-0.469473	-0.752282	-0.205761	-0.688699	-0.0543415	0.440979	-0.815395	-0.635296	1.02207	-0.0981537	-0.608095	-0.121517	-0.845072	1.3741	-0.03937	0.228189	1.03789	-0.826263	-0.782469	2.23198	-0.692387	0.267244	5.78686	-0.733479	-0.697705	-0.820885	-0.385294	1.39774	-0.49332	0.166573	-0.264216	-0.399905	-0.845072	-0.421874	-0.143185
[truncated: 283 more columns]

## Sheet: Figure 3a&3c
Figure 3a&3c. Detailed information of overlapping and specified differential metabolites
Metabolites	Class	Label
Hexadecenedioylcarnitine (Car(16:1-O2))	Carnitine	Common differential metabolites
Nonenedioylcarnitine (Car(9:1-O2))	Carnitine	Common differential metabolites
Oxooctatrienylcarnitine (Car(8:4-O))	Carnitine	Common differential metabolites
Octadienedioylcarnitine (Car(8:2-O2))	Carnitine	Common differential metabolites
3-Methylglutarylcarnitine	Carnitine	Common differential metabolites
Tetradecenedioylcarnitine (Car(14:1-O2))	Carnitine	Common differential metabolites
3-Hydroxybutyrylcarnitine (Car(4:0-O))	Carnitine	Common differential metabolites
Oxotetradecanoylcarnitine (Car(14:1-O))	Carnitine	Common differential metabolites
Oxododecenoylcarnitine (Car(12:2-O))	Carnitine	Common differential metabolites
Oxododecanoylcarnitine (Car(12:1-O))	Carnitine	Common differential metabolites
Oxooctanoylcarnitine (Car(8:1-O))	Carnitine	Common differential metabolites
Tetradecadienoylcarnitine (Car(14:2))	Carnitine	Common differential metabolites
Dodecadienoylcarnitine (Car(12:2))	Carnitine	Common differential metabolites
Tetradecenoylcarnitine (Car(14:1))	Carnitine	Common differential metabolites
Oxopalmitoylcarnitine (Car(16:1-O))	Carnitine	Common differential metabolites
Oxooctadecadienoylcarnitine (Car(18:3-O))	Carnitine	Common differential metabolites
Hexanoylcarnitine (Car(6:0))	Carnitine	Common differential metabolites
Dodecenoylcarnitine (Car(12:1))	Carnitine	Common differential metabolites
Lauroylcarnitine	Carnitine	Common differential metabolites
Oxopalmitoleylcarnitine (Car(16:2-O))	Carnitine	Common differential metabolites
Hexadecatrienoylcarnitine (Car(16:3))	Carnitine	Common differential metabolites
Oxohexadecadienoylcarnitine (Car(16:3-O))	Carnitine	Common differential metabolites
Acetylcarnitine (Car(2:0))	Carnitine	Common differential metabolites
Myristoylcarnitine	Carnitine	Common differential metabolites
Palmitoleylcarnitine (Car(16:1))	Carnitine	Common differential metabolites
Traumatic acid	Fatty Acyls	Common differential metabolites
Erucic acid	Fatty Acyls	Common differential metabolites
Suberic acid	Fatty Acyls	Common differential metabolites
Vanillylmandelic acid	Other	Common differential metabolites
3-Methoxy-4-hydroxyphenylglycol sulfate	Other	Common differential metabolites
2-Hydroxyphenylacetic acid	Other	Common differential metabolites
4-Hydroxyphenylacetic acid	Other	Common differential metabolites
Mandelic acid	Other	Common differential metabolites
N2,N2-Dimethylguanosine	Other	Common differential metabolites
N4-Acetylcytidine	Other	Common differential metabolites
Succinyladenosine	Other	Common differential metabolites
alpha-C-Mannosyltryptophan	Other	Common differential metabolites
Acetylglycine	Other	Common differential metabolites
S-Adenosylhomocysteine	Other	Common differential metabolites
Hyodeoxycholic acid	Steroids and steroid derivatives	Common differential metabolites
Allysine	Carboxylic acids and derivatives	CV death & HF differential metabolites
Homocitrulline	Carboxylic acids and derivatives	CV death & HF differential metabolites
Phenylacetylglutamine	Carboxylic acids and derivatives	CV death & HF differential metabolites
O-Acetylserine	Carboxylic acids and derivatives	CV death & HF differential metabolites
N-Acetylmethionine	Carboxylic acids and derivatives	CV death & HF differential metabolites
Cystine	Carboxylic acids and derivatives	CV death & HF differential metabolites
N,N-Dimethylarginine (ADMA)	Carboxylic acids and derivatives	CV death & HF differential metabolites
Liothyronine	Carboxylic acids and derivatives	CV death & HF differential metabolites
Homoarginine	Carboxylic acids and derivatives	CV death & HF differential metabolites
Heptanoylcarnitine (Car(7:0))	Carnitine	CV death & HF differential metabolites
Pentadecenoylcarnitine (Car(15:1))	Carnitine	CV death & HF differential metabolites
Butyrylcarnitine (Car(4:0))	Carnitine	CV death & HF differential metabolites
Hexadecanedioic acid	Fatty Acyls	CV death & HF differential metabolites
LPC(18:3)	Glycerophospholipids	CV death & HF differential metabolites
PC(8:0/8:0)	Glycerophospholipids	CV death & HF differential metabolites
PC(36:6)	Glycerophospholipids	CV death & HF differential metabolites
PC(34:4)	Glycerophospholipids	CV death & HF differential metabolites
LPC(14:0)	Glycerophospholipids	CV death & HF differential metabolites
LPC(20:5)	Glycerophospholipids	CV death & HF differential metabolites
LPE(14:0)	Glycerophospholipids	CV death & HF differential metabolites
2,4-Dihydroxybutanoic acid	Other	CV death & HF differential metabolites
N-[3-(2-oxopyrrolidin-1-yl)propyl]acetamide	Other	CV death & HF differential metabolites
3-Phenyllactic acid	Other	CV death & HF differential metabolites
3-Hydroxyoctanoic acid	Other	CV death & HF differential metabolites
Pregnanediol 3-O-glucuronide	Steroids and steroid derivatives	CV death & HF differential metabolites
Dodecatetraenoylcarnitine (Car(12:4))	Carnitine	CV death & MI/stroke differential metabolites
Oxodecanoylcarnitine (Car(10:1-O))	Carnitine	CV death & MI/stroke differential metabolites
Hexenoylcarnitine (Car(6:1))	Carnitine	CV death & MI/stroke differential metabolites
Octadecatetraenoylcarnitine (Car(18:4))	Carnitine	CV death & MI/stroke differential metabolites
Hexadecatetraenoylcarnitine (Car(16:4))	Carnitine	CV death & MI/stroke differential metabolites
Decanoylcarnitine (Car(10:0))	Carnitine	CV death & MI/stroke differential metabolites
Octanoylcarnitine (Car(8:0))	Carnitine	CV death & MI/stroke differential metabolites
Glutarylcarnitine	Carnitine	CV death & MI/stroke differential metabolites
Kynurenic acid	Other	CV death & MI/stroke differential metabolites
3-(2,3,4-Trimethoxyphenyl)propanoic acid	Other	CV death & MI/stroke differential metabolites
Ribitol	Other	CV death & MI/stroke differential metabolites
Xylitol	Other	CV death & MI/stroke differential metabolites
Arabitol	Other	CV death & MI/stroke differential metabolites
Caffeine	Other	CV death & MI/stroke differential metabolites
3-Methoxytyrosine	Carboxylic acids and derivatives	CV death specified differential metabolites
Oxotridecanoylcarnitine (Car(13:1-O))	Carnitine	CV death specified differential metabolites
Dodecatrienoylcarnitine (Car(12:3))	Carnitine	CV death specified differential metabolites
Dodecanedioic acid	Fatty Acyls	CV death specified differential metabolites
Antipyrine (Phenazone)	Other	CV death specified differential metabolites
Hydroxyphenyllactic acid	Other	CV death specified differential metabolites
Sucrose	Other	CV death specified differential metabolites
Maltose	Other	CV death specified differential metabolites
Adenosine 2',3'-cyclic phosphate	Other	CV death specified differential metabolites
Tyrosine O-sulfate	Other	CV death specified differential metabolites
7-Methylguanine	Other	CV death specified differential metabolites
Nicotinamide riboside (NR)	Other	CV death specified differential metabolites
Thymine	Other	CV death specified differential metabolites
Phthalide	Other	CV death specified differential metabolites
Cholic acid 3-glucuronide	Steroids and steroid derivatives	CV death specified differential metabolites
N-Acetylphenylalanine	Carboxylic acids and derivatives	HF specified differential metabolites
N-Acetyl-arginine	Carboxylic acids and derivatives	HF specified differential metabolites
Leucylphenylalanine	Carboxylic acids and derivatives	HF specified differential metabolites
Undecenoylcarnitine (Car(11:1))	Carnitine	HF specified differential metabolites
Tridecanoylcarnitine (Car(13:0))	Carnitine	HF specified differential metabolites
Eicoseneoylcarnitine (Car(20:1))	Carnitine	HF specified differential metabolites
Oleoylcarnitine (Car(18:1))	Carnitine	HF specified differential metabolites
Car(18:1)	Carnitine	HF specified differential metabolites
trans-11-Eicosenoic acid	Fatty Acyls	HF specified differential metabolites
12-Methyltridecanoic acid	Fatty Acyls	HF specified differential metabolites
Myristic acid	Fatty Acyls	HF specified differential metabolites
cis-11-Eicosenoic acid	Fatty Acyls	HF specified differential metabolites
trans-Vaccenic acid	Fatty Acyls	HF specified differential metabolites
LPE(P-16:0)	Glycerophospholipids	HF specified differential metabolites
PC(37:2)	Glycerophospholipids	HF specified differential metabolites
LPC(17:0/0:0)	Glycerophospholipids	HF specified differential metabolites
PC(38:4)	Glycerophospholipids	HF specified differential metabolites
LPC(18:2/0:0)	Glycerophospholipids	HF specified differential metabolites
PC(37:5)	Glycerophospholipids	HF specified differential metabolites
LPE(20:3)	Glycerophospholipids	HF specified differential metabolites
PC(36:5)	Glycerophospholipids	HF specified differential metabolites
LPC(20:0)	Glycerophospholipids	HF specified differential metabolites
LPE(18:1(9Z)/0:0)	Glycerophospholipids	HF specified differential metabolites
LPA(20:5)	Glycerophospholipids	HF specified differential metabolites
LPC(20:4)	Glycerophospholipids	HF specified differential metabolites
PC(40:8)	Glycerophospholipids	HF specified differential metabolites
LPC(O-16:0)	Glycerophospholipids	HF specified differential metabolites
PC(10:0/10:0)	Glycerophospholipids	HF specified differential metabolites
PC(P-19:0)	Glycerophospholipids	HF specified differential metabolites
LPC(20:3)	Glycerophospholipids	HF specified differential metabolites
LPC(16:1)	Glycerophospholipids	HF specified differential metabolites
PC(42:10)	Glycerophospholipids	HF specified differential metabolites
LPC(17:1)	Glycerophospholipids	HF specified differential metabolites
PC(18:0)	Glycerophospholipids	HF specified differential metabolites
LPC(O-20:1)	Glycerophospholipids	HF specified differential metabolites
LPC(19:0)	Glycerophospholipids	HF specified differential metabolites
PC(22:2)	Glycerophospholipids	HF specified differential metabolites
2-Ketobutyric acid	Other	HF specified differential metabolites
Melibiose	Other	HF specified differential metabolites
Trehalose	Other	HF specified differential metabolites
3-Hydroxylauric acid	Other	HF specified differential metabolites
5-Hydroxytryptophan	Other	HF specified differential metabolites
Formylmethionine	Other	HF specified differential metabolites
SM(d34:1)	Other	HF specified differential metabolites
Apocholic acid	Other	HF specified differential metabolites
3-Phenylpropanoic acid	Other	HF specified differential metabolites
gamma-CEHC	Other	HF specified differential metabolites
Piperine	Other	HF specified differential metabolites
11beta-hydroxyandrost-4-ene-3,17-dione	Steroids and steroid derivatives	HF specified differential metabolites
Cortisol	Steroids and steroid derivatives	HF specified differential metabolites
3alpha-Hydroxy-12-oxo-5beta-cholan-24-oic acid	Steroids and steroid derivatives	HF specified differential metabolites
Deoxycholic acid	Steroids and steroid derivatives	HF specified differential metabolites
Chenodeoxycholic acid	Steroids and steroid derivatives	HF specified differential metabolites
Allocholic acid	Steroids and steroid derivatives	HF specified differential metabolites
Hyocholic acid	Steroids and steroid derivatives	HF specified differential metabolites
Cholic acid	Steroids and steroid derivatives	HF specified differential metabolites
Cysteine S-sulfate	Carboxylic acids and derivatives	MI/stroke specified differential metabolites
Homovanillic acid sulfate	Other	MI/stroke specified differential metabolites
1,7-Dimethyluric acid	Other	MI/stroke specified differential metabolites
1,3-Dimethyluric acid	Other	MI/stroke specified differential metabolites
3,7-Dimethyluric acid	Other	MI/stroke specified differential metabolites
5-Acetylamino-6-amino-3-methyluracil (AAMU)	Other	MI/stroke specified differential metabolites
Theophylline	Other	MI/stroke specified differential metabolites
Theobromine	Other	MI/stroke specified differential metabolites
1,7-Dimethylxanthine	Other	MI/stroke specified differential metabolites

## Sheet: Figure 3b
Figure 3b. The data of alluvial diagram showed main classes of differential metabolites for individual cardiovascular events
Overall CV events	Individual CV events	Class
Overall CV events related metabolites	CV death	Carboxylic acids and derivatives
Overall CV events related metabolites	CV death	Carboxylic acids and derivatives
Overall CV events related metabolites	CV death	Carboxylic acids and derivatives
Overall CV events related metabolites	CV death	Carboxylic acids and derivatives
Overall CV events related metabolites	CV death	Carboxylic acids and derivatives
Overall CV events related metabolites	CV death	Carboxylic acids and derivatives
Overall CV events related metabolites	CV death	Carnitine
Overall CV events related metabolites	CV death	Carnitine
Overall CV events related metabolites	CV death	Carnitine
Overall CV events related metabolites	CV death	Carnitine
Overall CV events related metabolites	CV death	Carnitine
Overall CV events related metabolites	CV death	Carnitine
Overall CV events related metabolites	CV death	Carnitine
Overall CV events related metabolites	CV death	Carnitine
Overall CV events related metabolites	CV death	Carnitine
Overall CV events related metabolites	CV death	Carnitine
Overall CV events related metabolites	CV death	Carnitine
Overall CV events related metabolites	CV death	Carnitine
Overall CV events related metabolites	CV death	Carnitine
Overall CV events related metabolites	CV death	Carnitine
Overall CV events related metabolites	CV death	Carnitine
Overall CV events related metabolites	CV death	Carnitine
Overall CV events related metabolites	CV death	Carnitine
Overall CV events related metabolites	CV death	Carnitine
Overall CV events related metabolites	CV death	Carnitine
Overall CV events related metabolites	CV death	Carnitine
Overall CV events related metabolites	CV death	Carnitine
Overall CV events related metabolites	CV death	Carnitine
Overall CV events related metabolites	CV death	Carnitine
Overall CV events related metabolites	CV death	Carnitine
Overall CV events related metabolites	CV death	Carnitine
Overall CV events related metabolites	CV death	Carnitine
Overall CV events related metabolites	CV death	Carnitine
Overall CV events related metabolites	CV death	Carnitine
Overall CV events related metabolites	CV death	Carnitine
Overall CV events related metabolites	CV death	Carnitine
Overall CV events related metabolites	CV death	Carnitine
Overall CV events related metabolites	CV death	Carnitine
Overall CV events related metabolites	CV death	Carnitine
Overall CV events related metabolites	CV death	Carnitine
Overall CV events related metabolites	CV death	Carnitine
Overall CV events related metabolites	CV death	Carnitine
Overall CV events related metabolites	CV death	Carnitine
Overall CV events related metabolites	CV death	Carnitine
Overall CV events related metabolites	CV death	Fatty Acyls
Overall CV events related metabolites	CV death	Fatty Acyls
Overall CV events related metabolites	CV death	Fatty Acyls
Overall CV events related metabolites	CV death	Fatty Acyls
Overall CV events related metabolites	CV death	Glycerophospholipids
Overall CV events related metabolites	CV death	Glycerophospholipids
Overall CV events related metabolites	CV death	Other
Overall CV events related metabolites	CV death	Other
Overall CV events related metabolites	CV death	Other
Overall CV events related metabolites	CV death	Other
Overall CV events related metabolites	CV death	Other
Overall CV events related metabolites	CV death	Other
Overall CV events related metabolites	CV death	Other
Overall CV events related metabolites	CV death	Other
Overall CV events related metabolites	CV death	Other
Overall CV events related metabolites	CV death	Other
Overall CV events related metabolites	CV death	Other
Overall CV events related metabolites	CV death	Other
Overall CV events related metabolites	CV death	Other
Overall CV events related metabolites	CV death	Other
Overall CV events related metabolites	CV death	Other
Overall CV events related metabolites	CV death	Other
Overall CV events related metabolites	CV death	Other
Overall CV events related metabolites	CV death	Other
Overall CV events related metabolites	CV death	Other
Overall CV events related metabolites	CV death	Other
Overall CV events related metabolites	CV death	Other
Overall CV events related metabolites	CV death	Other
Overall CV events related metabolites	CV death	Other
Overall CV events related metabolites	CV death	Other
Overall CV events related metabolites	CV death	Steroids and steroid derivatives
Overall CV events related metabolites	CV death	Steroids and steroid derivatives
Overall CV events related metabolites	CV death	Steroids and steroid derivatives
Overall CV events related metabolites	HF	Carboxylic acids and derivatives
Overall CV events related metabolites	HF	Carboxylic acids and derivatives
Overall CV events related metabolites	HF	Carboxylic acids and derivatives
Overall CV events related metabolites	HF	Carboxylic acids and derivatives
Overall CV events related metabolites	HF	Carboxylic acids and derivatives
Overall CV events related metabolites	HF	Carboxylic acids and derivatives
Overall CV events related metabolites	HF	Carnitine
Overall CV events related metabolites	HF	Carnitine
Overall CV events related metabolites	HF	Carnitine
Overall CV events related metabolites	HF	Carnitine
Overall CV events related metabolites	HF	Carnitine
Overall CV events related metabolites	HF	Carnitine
Overall CV events related metabolites	HF	Carnitine
Overall CV events related metabolites	HF	Carnitine
Overall CV events related metabolites	HF	Carnitine
Overall CV events related metabolites	HF	Carnitine
Overall CV events related metabolites	HF	Carnitine
Overall CV events related metabolites	HF	Carnitine
Overall CV events related metabolites	HF	Carnitine
Overall CV events related metabolites	HF	Carnitine
Overall CV events related metabolites	HF	Carnitine
Overall CV events related metabolites	HF	Carnitine
Overall CV events related metabolites	HF	Carnitine
Overall CV events related metabolites	HF	Carnitine
Overall CV events related metabolites	HF	Carnitine
Overall CV events related metabolites	HF	Carnitine
Overall CV events related metabolites	HF	Carnitine
Overall CV events related metabolites	HF	Carnitine
Overall CV events related metabolites	HF	Carnitine
Overall CV events related metabolites	HF	Carnitine
Overall CV events related metabolites	HF	Carnitine
Overall CV events related metabolites	HF	Carnitine
Overall CV events related metabolites	HF	Carnitine
Overall CV events related metabolites	HF	Carnitine
Overall CV events related metabolites	HF	Fatty Acyls
Overall CV events related metabolites	HF	Fatty Acyls
Overall CV events related metabolites	HF	Fatty Acyls
Overall CV events related metabolites	HF	Fatty Acyls
Overall CV events related metabolites	HF	Glycerophospholipids
Overall CV events related metabolites	HF	Glycerophospholipids
Overall CV events related metabolites	HF	Other
Overall CV events related metabolites	HF	Other
Overall CV events related metabolites	HF	Other
Overall CV events related metabolites	HF	Other
Overall CV events related metabolites	HF	Other
Overall CV events related metabolites	HF	Other
Overall CV events related metabolites	HF	Other
Overall CV events related metabolites	HF	Other
Overall CV events related metabolites	HF	Other
Overall CV events related metabolites	HF	Other
Overall CV events related metabolites	HF	Other
Overall CV events related metabolites	HF	Other
Overall CV events related metabolites	HF	Other
Overall CV events related metabolites	HF	Other
Overall CV events related metabolites	HF	Other
Overall CV events related metabolites	HF	Steroids and steroid derivatives
Overall CV events related metabolites	HF	Steroids and steroid derivatives
Overall CV events related metabolites	MI/stroke	Carnitine
Overall CV events related metabolites	MI/stroke	Carnitine
Overall CV events related metabolites	MI/stroke	Carnitine
Overall CV events related metabolites	MI/stroke	Carnitine
Overall CV events related metabolites	MI/stroke	Carnitine
Overall CV events related metabolites	MI/stroke	Carnitine
Overall CV events related metabolites	MI/stroke	Carnitine
Overall CV events related metabolites	MI/stroke	Carnitine
Overall CV events related metabolites	MI/stroke	Carnitine
Overall CV events related metabolites	MI/stroke	Carnitine
Overall CV events related metabolites	MI/stroke	Carnitine
Overall CV events related metabolites	MI/stroke	Carnitine
Overall CV events related metabolites	MI/stroke	Carnitine
Overall CV events related metabolites	MI/stroke	Carnitine
Overall CV events related metabolites	MI/stroke	Carnitine
Overall CV events related metabolites	MI/stroke	Carnitine
Overall CV events related metabolites	MI/stroke	Carnitine
Overall CV events related metabolites	MI/stroke	Carnitine
Overall CV events related metabolites	MI/stroke	Carnitine
Overall CV events related metabolites	MI/stroke	Carnitine
Overall CV events related metabolites	MI/stroke	Carnitine
Overall CV events related metabolites	MI/stroke	Carnitine
Overall CV events related metabolites	MI/stroke	Carnitine
Overall CV events related metabolites	MI/stroke	Carnitine
Overall CV events related metabolites	MI/stroke	Carnitine
Overall CV events related metabolites	MI/stroke	Carnitine
Overall CV events related metabolites	MI/stroke	Carnitine
Overall CV events related metabolites	MI/stroke	Carnitine
Overall CV events related metabolites	MI/stroke	Carnitine
Overall CV events related metabolites	MI/stroke	Carnitine
Overall CV events related metabolites	MI/stroke	Carnitine
Overall CV events related metabolites	MI/stroke	Carnitine
Overall CV events related metabolites	MI/stroke	Carnitine
Overall CV events related metabolites	MI/stroke	Fatty Acyls
Overall CV events related metabolites	MI/stroke	Fatty Acyls
Overall CV events related metabolites	MI/stroke	Fatty Acyls
Overall CV events related metabolites	MI/stroke	Other
Overall CV events related metabolites	MI/stroke	Other
Overall CV events related metabolites	MI/stroke	Other
Overall CV events related metabolites	MI/stroke	Other
Overall CV events related metabolites	MI/stroke	Other
Overall CV events related metabolites	MI/stroke	Other
Overall CV events related metabolites	MI/stroke	Other
Overall CV events related metabolites	MI/stroke	Other
Overall CV events related metabolites	MI/stroke	Other
Overall CV events related metabolites	MI/stroke	Other
Overall CV events related metabolites	MI/stroke	Other
Overall CV events related metabolites	MI/stroke	Other
Overall CV events related metabolites	MI/stroke	Other
Overall CV events related metabolites	MI/stroke	Other
Overall CV events related metabolites	MI/stroke	Other
Overall CV events related metabolites	MI/stroke	Other
Overall CV events related metabolites	MI/stroke	Other
Overall CV events related metabolites	MI/stroke	Other
Overall CV events related metabolites	MI/stroke	Other
Overall CV events related metabolites	MI/stroke	Other
Overall CV events related metabolites	MI/stroke	Other
Overall CV events related metabolites	MI/stroke	Steroids and steroid derivatives
Non-Overall CV events related metabolites	CV death	Carboxylic acids and derivatives
Non-Overall CV events related metabolites	CV death	Carboxylic acids and derivatives
Non-Overall CV events related metabolites	CV death	Carboxylic acids and derivatives
Non-Overall CV events related metabolites	CV death	Carboxylic acids and derivatives
Non-Overall CV events related metabolites	CV death	Fatty Acyls
Non-Overall CV events related metabolites	CV death	Glycerophospholipids
Non-Overall CV events related metabolites	CV death	Glycerophospholipids
Non-Overall CV events related metabolites	CV death	Glycerophospholipids
Non-Overall CV events related metabolites	CV death	Glycerophospholipids
Non-Overall CV events related metabolites	CV death	Glycerophospholipids
Non-Overall CV events related metabolites	CV death	Other
Non-Overall CV events related metabolites	CV death	Other
Non-Overall CV events related metabolites	CV death	Other
Non-Overall CV events related metabolites	CV death	Other
Non-Overall CV events related metabolites	CV death	Other
Non-Overall CV events related metabolites	CV death	Other
Non-Overall CV events related metabolites	CV death	Other
Non-Overall CV events related metabolites	HF	Carboxylic acids and derivatives
Non-Overall CV events related metabolites	HF	Carboxylic acids and derivatives
Non-Overall CV events related metabolites	HF	Carboxylic acids and derivatives
Non-Overall CV events related metabolites	HF	Carboxylic acids and derivatives
Non-Overall CV events related metabolites	HF	Carboxylic acids and derivatives
Non-Overall CV events related metabolites	HF	Carboxylic acids and derivatives
Non-Overall CV events related metabolites	HF	Carnitine
Non-Overall CV events related metabolites	HF	Carnitine
Non-Overall CV events related metabolites	HF	Carnitine
Non-Overall CV events related metabolites	HF	Carnitine
Non-Overall CV events related metabolites	HF	Carnitine
Non-Overall CV events related metabolites	HF	Fatty Acyls
Non-Overall CV events related metabolites	HF	Fatty Acyls
Non-Overall CV events related metabolites	HF	Fatty Acyls
Non-Overall CV events related metabolites	HF	Fatty Acyls
Non-Overall CV events related metabolites	HF	Fatty Acyls
Non-Overall CV events related metabolites	HF	Glycerophospholipids
Non-Overall CV events related metabolites	HF	Glycerophospholipids
Non-Overall CV events related metabolites	HF	Glycerophospholipids
Non-Overall CV events related metabolites	HF	Glycerophospholipids
Non-Overall CV events related metabolites	HF	Glycerophospholipids
Non-Overall CV events related metabolites	HF	Glycerophospholipids
Non-Overall CV events related metabolites	HF	Glycerophospholipids
Non-Overall CV events related metabolites	HF	Glycerophospholipids
Non-Overall CV events related metabolites	HF	Glycerophospholipids
Non-Overall CV events related metabolites	HF	Glycerophospholipids
Non-Overall CV events related metabolites	HF	Glycerophospholipids
Non-Overall CV events related metabolites	HF	Glycerophospholipids
Non-Overall CV events related metabolites	HF	Glycerophospholipids
Non-Overall CV events related metabolites	HF	Glycerophospholipids
Non-Overall CV events related metabolites	HF	Glycerophospholipids
Non-Overall CV events related metabolites	HF	Glycerophospholipids
Non-Overall CV events related metabolites	HF	Glycerophospholipids
Non-Overall CV events related metabolites	HF	Glycerophospholipids
Non-Overall CV events related metabolites	HF	Glycerophospholipids
Non-Overall CV events related metabolites	HF	Glycerophospholipids
Non-Overall CV events related metabolites	HF	Glycerophospholipids
Non-Overall CV events related metabolites	HF	Glycerophospholipids
Non-Overall CV events related metabolites	HF	Glycerophospholipids
Non-Overall CV events related metabolites	HF	Glycerophospholipids
Non-Overall CV events related metabolites	HF	Glycerophospholipids
Non-Overall CV events related metabolites	HF	Glycerophospholipids
Non-Overall CV events related metabolites	HF	Glycerophospholipids
Non-Overall CV events related metabolites	HF	Glycerophospholipids
Non-Overall CV events related metabolites	HF	Glycerophospholipids
Non-Overall CV events related metabolites	HF	Other
Non-Overall CV events related metabolites	HF	Other
Non-Overall CV events related metabolites	HF	Other
Non-Overall CV events related metabolites	HF	Other
Non-Overall CV events related metabolites	HF	Other
Non-Overall CV events related metabolites	HF	Other
Non-Overall CV events related metabolites	HF	Other
Non-Overall CV events related metabolites	HF	Other
Non-Overall CV events related metabolites	HF	Other
Non-Overall CV events related metabolites	HF	Other
Non-Overall CV events related metabolites	HF	Other
Non-Overall CV events related metabolites	HF	Steroids and steroid derivatives
Non-Overall CV events related metabolites	HF	Steroids and steroid derivatives
Non-Overall CV events related metabolites	HF	Steroids and steroid derivatives
Non-Overall CV events related metabolites	HF	Steroids and steroid derivatives
Non-Overall CV events related metabolites	HF	Steroids and steroid derivatives
Non-Overall CV events related metabolites	HF	Steroids and steroid derivatives
Non-Overall CV events related metabolites	HF	Steroids and steroid derivatives
Non-Overall CV events related metabolites	HF	Steroids and steroid derivatives
Non-Overall CV events related metabolites	MI/stroke	Carboxylic acids and derivatives
Non-Overall CV events related metabolites	MI/stroke	Other
Non-Overall CV events related metabolites	MI/stroke	Other
Non-Overall CV events related metabolites	MI/stroke	Other
Non-Overall CV events related metabolites	MI/stroke	Other

## Sheet: Figure 3d-f
Figure 3d-f. The Pearson partial correlation coefficients of metabolic pairs in network analyses. (d) Cardiovascular death; (e) Heart failure; (f) MI/stroke.
Network	X	Y	r	P-value
Figure 3d
Cardiovascular death	Tetradecadienoylcarnitine (Car(14:2))	N,N-Dimethylarginine (ADMA)	0.156	0.183
Cardiovascular death	N-[3-(2-oxopyrrolidin-1-yl)propyl]acetamide	N,N-Dimethylarginine (ADMA)	0.595	<0.001
Cardiovascular death	Oxooctadecadienoylcarnitine (Car(18:3-O))	Tetradecadienoylcarnitine (Car(14:2))	0.481	<0.001
Cardiovascular death	Tetradecadienoylcarnitine (Car(14:2))	Hexadecanedioic acid	0.363	0.001
Cardiovascular death	3-Hydroxyoctanoic acid	Hexadecanedioic acid	0.337	0.003
Figure 3e
Heart failure	N4-Acetylcytidine	Cystine	0.391	0.017
Heart failure	PC(22:2)	LPC(20:4)	0.589	<0.001
Heart failure	LPA(20:5)	PC(10:0/10:0)	0.488	0.002
Heart failure	LPC(O-16:0)	PC(8:0/8:0)	0.502	0.002
Heart failure	PC(10:0/10:0)	PC(8:0/8:0)	0.478	0.003
Heart failure	Cortisol	11beta-hydroxyandrost-4-ene-3,17-dione	0.524	0.001
Figure 3f
MI/stroke	Suberic acid	3-(2,3,4-Trimethoxyphenyl)propanoic acid	0.397	0.001
MI/stroke	Palmitoleylcarnitine (Car(16:1))	Hexadecatrienoylcarnitine (Car(16:3))	0.262	0.037
MI/stroke	Oxooctanoylcarnitine (Car(8:1-O))	N4-Acetylcytidine	0.449	<0.001
MI/stroke	Vanillylmandelic acid	N4-Acetylcytidine	0.577	<0.001
MI/stroke	3-(2,3,4-Trimethoxyphenyl)propanoic acid	Oxooctanoylcarnitine (Car(8:1-O))	0.249	0.048

## Sheet: Figure 3g
Figure 3g. The KEGG Pathway enrichment analysis for individual CV events
Pathway	Class	-log10(P)	Impact	group
Galactose metabolism	Carbohydrate metabolic	2.62149	0.49144	CV death
Starch and sucrose metabolism	Carbohydrate metabolic	4.07605	0.4755	CV death
Tryptophan metabolism	Amino acid metabolism	3.63207	0.47309	CV death
Taurine and hypotaurine metabolism	Amino acid metabolism	1.7607	0.42857	CV death
Phenylalanine metabolism	Amino acid metabolism	2.05918	0.35714	CV death
Pentose and glucuronate interconversions	Carbohydrate metabolic	4.87312	0.2771	CV death
Cysteine and methionine metabolism	Amino acid metabolism	6.04765	0.23267	CV death
Lysine degradation	Amino acid metabolism	3.92911	0.21881	CV death
Nicotinate and nicotinamide metabolism	Others	2.53309	0.1943	CV death
Tyrosine metabolism	Amino acid metabolism	6.85564	0.16801	CV death
Inositol phosphate metabolism	Others	2.71037	0.12939	CV death
Pyrimidine metabolism	Nucleotide metabolism	3.36185	0.12879	CV death
Steroid hormone biosynthesis	Lipids metabolism	1.99034	0.12052	CV death
Glycerophospholipid metabolism	Lipids metabolism	1.74187	0.08607	CV death
Propanoate metabolism	Lipids metabolism	1.86947	0.04103	CV death
Purine metabolism	Nucleotide metabolism	2.10759	0.03014	CV death
Valine, leucine and isoleucine degradation	Amino acid metabolism	2.1086	0.02168	CV death
Fatty acid biosynthesis	Lipids metabolism	2.56369	0.01473	CV death
Glutathione metabolism	Others	1.83283	0.00709	CV death
Amino sugar and nucleotide sugar metabolism	Others	1.84188	0.00204	CV death
Phosphonate and phosphinate metabolism	Others	1.75281	0.5	Heart failure
Galactose metabolism	Carbohydrate metabolic	1.86877	0.49144	Heart failure
Tryptophan metabolism	Amino acid metabolism	3.48391	0.47309	Heart failure
Arginine biosynthesis	Amino acid metabolism	3.62158	0.36548	Heart failure
Phenylalanine metabolism	Amino acid metabolism	2.32122	0.35714	Heart failure
Arginine and proline metabolism	Amino acid metabolism	3.45097	0.32674	Heart failure
Cysteine and methionine metabolism	Amino acid metabolism	6.82267	0.23267	Heart failure
Lysine degradation	Amino acid metabolism	4.26506	0.21881	Heart failure
Citrate cycle (TCA cycle)	Energy metabolism	2.0636	0.17408	Heart failure
Tyrosine metabolism	Amino acid metabolism	6.11467	0.16801	Heart failure
Glycine, serine and threonine metabolism	Amino acid metabolism	2.79729	0.14654	Heart failure
Inositol phosphate metabolism	Others	1.88422	0.12939	Heart failure
Pyrimidine metabolism	Nucleotide metabolism	2.59575	0.12879	Heart failure
Steroid hormone biosynthesis	Lipids metabolism	2.74963	0.12052	Heart failure
Glycerophospholipid metabolism	Lipids metabolism	5.92702	0.08607	Heart failure
Propanoate metabolism	Lipids metabolism	4.12751	0.04103	Heart failure
Glyoxylate and dicarboxylate metabolism	Others	2.14583	0.02381	Heart failure
Fatty acid biosynthesis	Lipids metabolism	3.80449	0.01473	Heart failure
Glutathione metabolism	Others	3.16627	0.00709	Heart failure
Linoleic acid metabolism	Lipids metabolism	1.38243	1	MI/stroke
Tryptophan metabolism	Amino acid metabolism	1.58764	0.47309	MI/stroke
Phenylalanine metabolism	Amino acid metabolism	1.53699	0.35714	MI/stroke
Pentose and glucuronate interconversions	Carbohydrate metabolic	2.22935	0.2771	MI/stroke
Cysteine and methionine metabolism	Amino acid metabolism	2.69901	0.23267	MI/stroke
Citrate cycle (TCA cycle)	Energy metabolism	1.78819	0.17408	MI/stroke
Tyrosine metabolism	Amino acid metabolism	1.97396	0.16801	MI/stroke
Inositol phosphate metabolism	Others	1.45431	0.12939	MI/stroke
Pyrimidine metabolism	Nucleotide metabolism	2.1085	0.12879	MI/stroke
Sphingolipid metabolism	Lipids metabolism	1.37034	0.06191	MI/stroke
Propanoate metabolism	Lipids metabolism	1.78039	0.04103	MI/stroke
Glyoxylate and dicarboxylate metabolism	Others	1.94723	0.02381	MI/stroke
Fatty acid biosynthesis	Lipids metabolism	2.21168	0.01473	MI/stroke

## Sheet: Figure 4
Figure 4. The OR (95%CI) of differential metabolites with the composite and individual events in the validation set
Metabolites	Class	OR (95%CI)
The composite of cardiovascular events
3-Methoxy-4-hydroxyphenylglycol sulfate	Phenols	2.31 (1.53, 3.73)
		1.57 (1.06, 2.47)
N4-Acetylcytidine	Pyrimidine nucleosides	1.74 (1.30, 2.38)
		1.55 (1.15, 2.12)
N-[3-(2-oxopyrrolidin-1-yl)propyl]acetamide	Pyrrolidines	1.49 (1.16, 1.96)
		1.40 (1.08, 1.83)
Cardiovascular death
3-Methoxy-4-hydroxyphenylglycol sulfate	Phenols	3.18 (1.88, 5.84)
		1.85 (1.12, 3.43)
N4-Acetylcytidine	Pyrimidine nucleosides	1.82 (1.26, 2.70)
		1.57 (1.02, 2.27)
Heart failure
PC(8:0/8:0)	Glycerophospholipids	0.27 (0.15, 0.45)
		0.52 (0.27, 0.93)
LPC(18:3)	Glycerophospholipids	0.20 (0.09, 0.38)
		0.39 (0.17, 0.77)
LPC(20:4)	Glycerophospholipids	1.10 (0.74, 1.64)
		1.79 (1.09, 3.07)
Erucic acid	Fatty Acyls	2.09 (1.46, 3.07)
		1.67 (1.08, 2.70)
3-Methoxy-4-hydroxyphenylglycol sulfate	Phenols	6.26 (3.21, 13.48)
		2.62 (1.36, 5.78)
N4-Acetylcytidine	Pyrimidine nucleosides	2.44 (1.81, 2.72)
		2.19 (1.37, 3.75)
MI/Stroke
Palmitoleylcarnitine (Car(16:1)_RT478)	Carnitine	1.56 (1.13, 2.19)
		1.42 (1.01, 2.02)
N4-Acetylcytidine	Pyrimidine nucleosides	1.65 (1.17, 2.32)
		1.50 (1.07, 2.16)

## Sheet: Figure s1
Figure s1. The data of key metabolites combination included in the composite of cardiovascular events prediction model
Cystine	Hexenoylcarnitine (Car(6:1))	Oxooctadecadienoylcarnitine (Car(18:3-O))	Hexadecatrienoylcarnitine (Car(16:3))	Erucic acid	Suberic acid	Vanillylmandelic acid	Mandelic acid	3-(2,3,4-Trimethoxyphenyl)propanoic acid	N4-Acetylcytidine	N-[3-(2-oxopyrrolidin-1-yl)propyl]acetamide	3-Hydroxyoctanoic acid	Phthalide	5-Acetylamino-6-amino-3-methyluracil (AAMU)	Group
-0.0833728	0.0190737	-0.822461	-0.0525501	0.704988	0.0388415	-0.990353	-0.348273	0.477753	-0.424803	-0.58137	5.57622	-0.496728	0.96329	CV events
0.936507	0.0422508	1.14549	1.64767	-0.115927	1.66104	8.05756	0.361425	-1.1168	4.50626	4.01949	0.123138	-0.763225	1.39572	CV events
-1.36959	-0.394361	0.0270576	-0.335092	0.713688	-2.36983	-0.211104	0.103435	-0.75267	0.339655	0.317848	-0.0156268	-0.175124	-0.398931	CV events
-0.186791	-0.645538	-0.376387	-0.354919	-0.390464	0.382321	-0.156439	0.651493	-0.706704	0.416724	-0.377134	-0.110811	-0.755272	-0.472677	CV events
3.57801	4.65065	0.637804	0.531081	1.30112	-0.314236	0.227315	0.123456	0.4616	0.367851	0.377286	1.97947	-0.852845	-0.478594	CV events
-0.0394476	0.0959621	-0.195995	-0.04514	-0.0751431	0.540967	0.803154	0.256661	1.22482	1.06571	-0.300203	-0.286942	-0.771011	-0.484081	CV events
-0.141656	-0.547223	-0.643378	-0.674504	4.47156	-0.0234738	-0.0873881	-0.400815	-0.97092	-0.342336	-1.22038	-0.725165	0.742365	-0.477011	CV events
1.09735	1.53973	2.67046	3.28465	-0.0180724	0.371962	0.948424	-0.231487	-0.0258761	0.214875	1.79312	-0.0701525	0.0219287	-0.42325	CV events
0.491994	-0.157439	-0.0856046	-0.402578	-0.500048	0.0450126	-0.307427	-0.258525	0.928699	0.417886	-0.486498	-0.337945	0.858407	0.119744	CV events
0.433603	1.76809	-0.425661	0.0976428	-0.0175727	-0.178664	0.195359	-0.334392	0.388076	1.56485	-0.63502	-0.298503	1.62163	-0.44978	CV events
-1.27309	-0.142365	-0.0260474	-0.684414	-0.716954	-0.473691	-0.606194	-0.462018	-0.913028	-0.244682	-0.411303	-0.89384	-0.560896	-0.470924	CV events
-0.248426	-0.842808	-0.26869	-0.498107	-0.225126	0.118351	-0.223289	0.206491	-0.13125	-0.256467	-1.04174	0.346006	-0.377271	-0.470968	CV events
-0.00629174	-0.174619	-0.201239	-0.380619	-0.670229	-1.22681	-0.796112	-0.0765333	-0.378814	-0.365775	0.609152	0.165841	-0.181614	-0.0720766	CV events
1.37994	-0.706945	-0.506311	-0.777644	1.40884	0.905212	1.39815	-0.0397845	-0.29833	0.236899	0.0913739	1.03096	0.244081	0.110968	CV events
-0.172332	-0.413895	-0.321236	-0.85132	-0.131176	0.193563	-0.54938	0.720009	-0.968079	-0.803498	-0.61338	-1.13614	-0.852845	-0.481249	CV events
0.06095	-0.437317	-0.461549	-0.786231	-0.479228	-0.19705	-0.404563	-0.419802	-0.67513	-0.513939	-0.640927	-0.852322	-0.612565	-0.469393	CV events
0.789033	-0.302926	-0.396747	-0.0834139	0.232889	0.00910051	0.124326	-0.353228	-0.743989	0.993315	-0.539765	-0.303632	0.61691	-0.477508	CV events
-1.13273	-0.43693	-0.0124299	0.366788	-0.466404	-0.078293	-0.534445	-0.470739	-0.292124	0.572088	-0.237004	0.0497225	-0.725336	-0.233477	CV events
-1.236	-0.0816229	-0.386869	-0.586655	-0.456431	-0.806695	-0.316601	-0.336675	-0.727696	-0.412783	-0.664435	0.0893182	-0.852845	-0.322771	CV events
-0.205455	0.527735	-1.01792	-1.07866	-0.136349	0.197792	-0.952776	1.14559	-0.181241	0.512677	-0.419118	0.509739	4.98947	3.83406	CV events
-0.4454	-0.424508	0.0155778	0.347776	-0.179167	-0.027436	-0.399999	-0.425101	0.359431	0.393505	-0.287798	-0.308328	-0.796165	-0.425396	CV events
2.70184	2.3188	3.30114	2.86001	2.40473	4.48737	0.451012	0.214704	3.01479	1.26289	1.85866	1.968	-0.755825	-0.4769	CV events
0.829887	-0.0115747	0.527896	0.447504	-0.142788	0.199907	-0.561348	-0.388778	-0.243055	2.87507	2.54894	0.628946	-0.755555	-0.475803	CV events
-0.257551	1.34632	-0.928051	-0.776115	-0.050003	-0.0690055	-0.676489	-0.516568	-0.215298	-0.241479	-0.771189	0.431712	-0.539683	-0.479906	CV events
-0.0703204	0.699774	0.0939621	0.372236	1.66318	1.20534	0.527598	-0.274	1.97968	-0.239735	-0.686903	3.07888	0.010554	0.184733	CV events
0.649201	0.279277	1.68539	2.8153	0.586933	0.229256	1.10254	-0.448283	0.817277	1.86609	2.15293	0.216643	-0.733815	-0.48174	CV events
-0.194187	0.109154	-0.643421	-0.321581	0.830283	-0.360551	0.38782	-0.404642	0.195999	0.0654425	1.89351	-0.208126	1.27473	-0.445015	CV events
-0.744807	-0.313392	1.03257	0.962625	0.718844	0.0134348	-0.846963	-0.215276	-0.29076	-0.492313	-1.41195	-0.283079	-0.543963	1.03091	CV events
-0.767497	-0.202759	1.85028	1.53496	-0.685946	0.360927	-0.49265	1.71175	-0.249057	-0.6657	-0.882938	1.60303	-0.662843	-0.48346	CV events
-0.466636	0.743106	-0.722299	-0.0295526	-0.620143	-0.0639398	0.0670672	-0.387235	0.898436	0.425779	-0.685885	0.298239	-0.489787	-0.481704	CV events
0.38554	-0.218619	1.20056	1.91126	-0.279803	-0.284397	-0.516967	-0.442214	-0.549377	-0.405049	0.447271	-0.7398	-0.852845	-0.486575	CV events
-0.0424928	-0.645934	0.189586	-0.156585	-0.0768079	0.857331	-0.667812	1.414	-0.305054	-0.548924	0.0336849	0.131585	-0.656885	-0.113139	CV events
-0.472374	-0.43539	-0.155954	-0.0427836	-0.899449	-0.395808	-0.134928	-0.404634	-0.619975	-0.391718	-0.794404	-1.05587	0.141343	-0.484022	CV events
-1.06353	-0.759718	-0.605336	-0.666206	-0.279094	-1.91754	-0.990353	0.0491158	0.728429	-0.648812	-0.361824	-0.0792485	-0.852845	1.26278	CV events
-0.266427	-0.0189649	0.368104	0.160628	0.11235	-0.080108	-0.411415	-0.137825	0.00586781	-0.798875	0.16141	-0.149041	-0.499401	-0.477727	CV events
-0.697084	-0.765994	-1.01819	-0.843429	-0.0496451	0.124583	-0.479213	-0.230302	0.0650533	-0.970548	-1.07468	-0.50536	-0.852845	-0.218289	CV events
1.7029	3.67304	3.15715	2.72951	0.242572	-2.37392	0.150832	0.414524	3.66907	4.4079	0.43898	2.39859	-0.347921	-0.476693	CV events
-0.547262	-0.687106	-0.308567	-0.45827	0.22946	1.25527	0.747023	0.109226	-0.158708	0.683295	1.32878	0.854133	-0.852845	-0.483486	CV events
-0.53841	-0.927945	0.390394	0.537435	-0.152684	0.185183	-0.429416	0.703834	-0.342941	-0.453589	-0.13524	-0.86153	-0.286615	-0.344869	CV events
-0.811631	-0.481724	-0.400855	-0.646293	1.26435	0.834005	-0.245574	-0.431288	3.53886	0.175377	-0.662508	1.77144	0.14221	0.37992	CV events
-0.228053	2.3118	1.8987	1.39893	0.494486	-0.492476	4.30112	1.37298	4.13161	3.63326	1.3753	0.22823	1.81143	-0.0902842	CV events
-0.0764905	-0.694637	-0.716872	-0.125652	0.527476	0.914924	0.143364	-0.310111	2.62497	0.196598	-0.0919455	1.2051	2.34269	0.0115011	CV events
0.635896	-0.0689355	-0.0940425	0.72075	-0.464434	2.00303	0.564722	0.0992562	1.50214	0.604463	1.47168	0.547683	-0.389194	0.225432	CV events
-1.22774	0.0709786	-0.72703	-0.640784	-0.730998	-0.743945	-0.650594	-0.435477	-0.806365	-0.771165	-0.629468	0.148935	0.296632	-0.479884	CV events
-0.611853	-0.145014	-0.353769	-0.216046	-0.234246	-0.350589	0.156099	0.458026	1.03526	-0.0929527	1.18451	-0.0567118	-0.294685	-0.471991	CV events
2.55648	1.57936	1.63935	2.06081	-0.100215	0.514604	0.828465	1.70566	2.03541	2.95911	0.931873	1.59723	-0.758712	-0.482548	CV events
-0.351746	0.0185015	0.44185	-0.145952	-0.175848	-0.725685	0.0160698	-0.185952	-0.185964	-0.526043	-0.321308	-0.148008	-0.515372	-0.486575	CV events
-1.01077	-0.435162	1.06536	0.998801	0.890545	1.02656	-0.185456	-0.448801	1.67549	-0.565647	-0.233624	-0.223835	-0.760937	0.652602	CV events
-0.649219	0.148915	-0.268446	-0.429253	-0.237126	0.112143	-0.430322	-0.206602	-0.764942	0.438529	0.728758	-0.854945	-0.521298	-0.475663	CV events
-1.47588	-0.642697	-0.833462	-0.309842	0.741802	0.674072	-0.433623	-0.402261	-0.577724	-0.76935	-0.0701405	0.618172	-0.542705	-0.481478	CV events
-0.523485	0.217184	-1.02494	-0.63121	-1.0892	-1.59856	-0.446469	-0.454207	-0.874022	-0.000822219	1.56226	-1.14492	0.184254	-0.484469	CV events
1.22168	2.92442	1.13858	3.77465	1.95352	3.70253	1.83888	0.0660727	1.759	0.852693	2.22974	0.813426	-0.840562	-0.467283	CV events
-0.0376883	-0.409088	-0.414708	-0.396363	-0.824418	0.0879925	-0.268244	-0.118881	-0.812885	-0.164456	-0.457796	-0.828742	-0.0685965	-0.0101213	CV events
-0.476924	1.88689	0.691087	1.17416	-0.643488	0.376005	0.414677	-0.376353	0.823164	0.644223	0.513341	-0.281787	0.122282	-0.479411	CV events
0.67116	0.892243	1.50229	1.12729	-0.0685357	0.377475	-0.958877	-0.413133	0.810749	0.241687	-0.271804	6.28504	0.166508	1.5228	CV events
-0.271426	-0.973383	-0.480736	-0.241662	1.43038	3.80036	-0.171045	-0.167043	1.55092	0.0402744	-0.169545	0.186007	-0.12059	-0.3027	CV events
1.67327	0.477746	-0.795916	-0.565587	-0.932795	-0.0728897	0.0557228	-0.232236	-0.800935	-0.0311863	0.452674	-0.873108	-0.681552	-0.475385	CV events
-0.57037	1.35675	0.200345	0.347218	0.10214	-0.129911	-0.128478	0.155256	0.0264572	-0.339214	-0.402231	-0.164172	-0.0765098	-0.481523	CV events
0.484838	1.2001	1.11718	-1.09341	0.601346	4.16192	0.412796	3.14664	-0.184402	1.81297	1.45813	-0.381628	-0.174815	-0.455479	CV events
-0.563029	-0.0273028	-0.744594	-0.467668	-0.246099	0.247826	-0.370359	1.7546	-0.448541	0.410854	0.101103	-0.574385	-0.583303	-0.293799	CV events
-0.358029	-0.663254	-0.666261	-0.927655	-0.119631	-0.529331	0.517566	0.699393	-0.130121	-0.190496	-0.94373	-0.707815	0.505827	-0.42144	CV events
-0.946377	2.0634	-0.680802	-0.659967	-0.792202	-0.349556	-0.536325	-0.451978	-0.760506	-0.0388595	-1.11046	0.115104	-0.371183	0.321348	CV events
0.806275	-0.293752	-0.11847	-0.346227	0.14385	0.680383	1.91698	-0.34425	0.539229	-0.42539	-0.960657	-0.0681757	-0.127349	-0.484592	CV events
-0.227146	-0.401078	-0.328547	-0.355221	-0.924561	-0.0710892	-0.232201	-0.544257	-0.752375	-1.16911	-0.0940185	-0.905669	-0.382707	-0.463608	CV events
-1.56831	-0.669806	-0.759421	-0.791205	-0.733088	-0.175206	-0.426487	-0.400639	0.123344	-0.350166	-1.2342	-0.0863894	-0.807829	-0.404396	CV events
0.658981	0.581386	0.1548	1.04793	0.228642	-0.558319	0.274056	0.386575	0.383513	1.33553	-0.0520523	-0.108417	-0.578091	-0.211599	CV events
3.20374	3.51116	3.02491	2.28803	0.732256	0.329286	1.43326	0.617914	3.98505	2.623	3.33715	1.63463	-0.814385	-0.311468	CV events
0.729751	-0.19668	0.265856	-0.183883	-0.511412	-0.0255611	-0.714994	-0.48057	-0.850288	-0.188281	-0.207377	-0.900156	-0.52968	-0.472599	CV events
-0.796141	-0.489172	0.497715	0.580164	1.27267	0.139183	-0.028847	-0.447945	-0.639857	-0.265896	-1.09832	-0.738677	-0.476789	-0.47745	CV events
1.05306	-0.154772	-0.718736	-0.559824	-0.602121	-0.119311	-0.957546	-0.357092	-0.549277	0.296038	-0.0259339	-0.913686	-0.0170821	0.908266	CV events
-0.719045	-0.339844	-1.36798	-1.0697	-0.741775	-0.332259	-0.389368	-0.502097	-0.777633	-0.953425	-1.1774	-1.12281	-0.25268	-0.432191	CV events
0.394409	-0.568789	-0.404384	-0.232368	0.57016	0.14038	-0.0679042	-0.492259	-0.66981	-0.585252	-0.875348	-0.64771	0.800156	-0.322419	CV events
-1.0152	0.463495	0.198405	1.84174	-0.00288869	0.667438	0.512898	-0.380165	-0.0742582	0.00565901	0.239106	0.619188	-0.828413	-0.48225	CV events
-1.33366	-0.97745	-0.194461	-0.743686	3.01436	0.37726	0.118964	4.31483	-0.531527	-0.418046	-0.840187	-0.105798	-0.532884	-0.485107	CV events
0.889512	-0.359372	0.364197	0.131373	0.692263	-0.0191939	-0.415959	-0.131127	-0.384851	0.656807	0.981827	0.989195	-0.0510633	-0.423749	CV events
-0.289189	-0.97622	-0.963592	-0.721619	6.33661	0.0818323	-0.528645	-0.482874	-0.756728	-0.872333	-0.49068	-0.639018	-0.115505	-0.486575	CV events
0.272962	0.305048	2.01416	1.55064	0.257114	-0.140214	0.173548	-0.482305	-0.365556	0.281146	0.305949	2.10159	-0.338002	-0.477596	CV events
1.74411	-0.801076	-0.767266	-0.166332	-0.716628	-1.24288	-0.551948	0.558391	-0.972422	0.00743493	-0.715969	-0.744022	1.91171	-0.474696	CV events
-0.735834	0.940175	-0.249925	-0.372754	0.365811	-0.894945	0.187847	-0.738838	0.670154	0.592489	-0.369755	2.22726	-0.790401	-0.473009	CV events
0.559859	1.07438	0.00293993	0.270195	-0.46376	1.05712	2.44041	0.444067	2.41161	0.360384	0.924671	0.762385	-0.633173	-0.484857	CV events
0.86721	-0.506912	-0.143503	-0.469436	0.539796	0.768927	0.53589	-0.140345	0.176773	1.79932	1.20305	0.159076	-0.731278	-0.185203	CV events
-0.303771	4.47657	2.96289	0.527676	1.89812	-0.606275	9.49267	0.622606	4.43057	0.330834	-1.79547	0.107076	-0.852845	-0.486575	CV events
0.0741029	-0.555536	-0.610724	-0.468698	-0.764862	0.183839	0.163595	-0.252764	-0.563172	-0.330326	-0.595371	-0.602355	-0.10729	-0.419714	CV events
1.77821	1.3495	0.411143	2.01618	0.846226	2.33705	1.19496	4.26859	3.20473	0.938344	1.87102	1.55785	-0.798849	-0.469846	CV events
-0.00938519	-0.306285	0.386059	0.0611316	0.438436	1.32433	0.657444	0.219897	2.2599	0.182368	0.885376	2.95408	-0.472097	-0.480149	CV events
0.281862	-0.973721	-0.837946	-0.505205	1.79505	0.375759	0.0743585	-0.275327	-0.375365	-0.187788	0.524119	0.113793	-0.817196	-0.407186	CV events
0.0831333	-0.556801	-0.658867	-0.764349	1.54888	0.952856	0.613763	1.59039	-0.424022	0.165596	0.674352	0.523365	-0.580073	-0.485336	CV events
2.10355	0.33685	-0.403267	-0.0243249	-0.497782	1.23743	1.01988	-0.00177262	-0.140419	0.93095	2.94056	-0.0890293	-0.305234	-0.474258	CV events
-0.223852	-0.14037	1.20444	2.26448	-0.51636	0.0406602	-0.34712	-0.41988	-0.187076	-0.683576	-0.0318034	-0.0108355	-0.124457	-0.481673	CV events
0.1003	0.205537	0.208723	-0.000489296	-0.581721	0.00638341	0.168593	-0.43882	0.268021	-0.306857	1.1794	-0.275319	-0.163403	-0.479798	CV events
1.37892	-0.0531976	2.74538	1.96155	0.275868	0.253915	0.354022	1.54074	0.287927	0.14139	0.151348	0.529746	-0.567749	-0.290679	CV events
-0.419081	-0.968134	-0.920381	-0.623328	-0.549056	0.00142658	0.292444	-0.529928	-0.158165	-0.0268805	0.987945	-0.204763	-0.428857	-0.480422	CV events
-1.71338	-0.493817	-1.27965	-1.37537	1.19115	2.29615	-0.798866	-0.182877	-0.420699	-0.691806	-1.10267	-0.935928	1.16938	2.14281	CV events
-1.18028	0.160608	-0.700776	-0.668211	0.84659	-0.0468368	-0.39839	-0.411895	-0.458854	-0.927045	-0.875315	-0.540504	-0.813947	0.103531	CV events
-0.601336	-0.600938	-1.04827	-0.836411	-0.840957	0.298744	-0.402108	-0.493627	-0.733399	-0.572961	-0.314276	-1.21986	-0.216887	-0.486575	CV events
0.388251	0.729172	-0.404356	0.5918	-0.182034	0.636615	-0.311204	-0.367384	-0.629727	0.144948	-0.111834	1.21198	0.76059	-0.481108	CV events
0.182655	0.0358616	0.38873	-0.101825	-0.532998	0.399651	1.59362	0.951659	0.423918	2.74906	3.06319	0.0895433	0.26577	-0.408156	CV events
1.51744	0.375532	0.900058	1.83758	0.599262	0.130537	0.507641	1.34497	-0.298689	1.97062	3.47767	-0.575208	-0.188801	-0.360818	CV events
0.829473	3.96983	3.00654	2.29414	1.68549	-0.0947807	0.651775	0.483939	0.271597	0.810252	-0.184462	0.590415	-0.325365	0.0282315	CV events
0.709824	0.931974	0.0438357	-0.516979	-0.893291	-0.554077	-0.0214511	-0.251146	-0.949034	-0.633336	-0.43431	-0.775265	0.936637	-0.482342	CV events
1.53753	0.2223	-0.261788	-0.0291277	1.45772	0.115833	-0.36834	-0.0870487	0.356651	0.751818	0.309515	-0.474852	-0.0915958	1.89246	CV events
-0.122873	0.047687	0.739973	0.552906	-0.0462465	0.494709	-0.380649	-0.452357	-0.393926	-0.441298	-0.0780672	-0.0648986	-0.335352	-0.414029	CV events
1.35587	1.93496	-0.547228	-0.452119	-0.301966	-0.24796	0.156278	0.175697	1.11052	0.173103	1.8138	-0.551827	-0.787121	-0.471016	CV events
-1.42805	1.18332	-0.364264	-0.244148	-0.973458	0.186381	-0.0273637	-0.360956	-0.289903	-0.891349	0.0777877	-0.218362	-0.0152445	-0.271562	CV events
-0.0903111	-0.837975	0.0304859	-0.0468075	1.22126	-0.336887	-0.0647866	-0.749219	0.616491	-0.603335	-0.753646	0.0954308	-0.697823	-0.486575	CV events
-0.0347146	-0.626061	0.551359	0.679754	-0.014266	-0.973223	-0.313322	-0.391386	-0.655663	0.26176	-0.595737	-0.266481	0.582001	-0.478604	CV events
-0.474915	-0.175652	0.159096	0.311252	-0.353659	0.81242	1.5927	0.0990949	1.07696	-0.257901	-0.579413	1.64872	0.875981	-0.484449	CV events
-0.342505	-0.124972	-0.40998	-0.515575	-0.651158	-0.0661178	0.188081	-0.336325	0.480662	-0.249518	1.55573	-0.910699	-0.553348	-0.288587	CV events
-0.354136	0.0719156	-0.408279	-0.276305	-0.66065	-0.63086	-0.211519	-0.419824	-0.563743	0.0519275	-0.364513	-1.09283	0.194868	-0.486575	CV events
1.01327	-0.588583	0.184336	-0.332603	-0.607359	-0.57169	0.344275	-0.435002	-0.354466	-0.499115	-0.560981	0.348445	-0.63991	-0.483008	CV events
4.63536	2.67379	5.97671	4.9113	1.42907	1.99154	3.2091	0.643727	1.48917	2.95606	2.72495	3.80166	-0.423591	-0.243348	CV events
-0.825534	-0.774429	-0.956661	-0.560874	1.70088	0.423769	-0.516823	-0.672915	-0.608091	-0.754748	-0.659287	-0.748975	-0.120111	-0.479439	CV events
-0.285817	-0.306174	-0.784198	-0.5649	-0.692754	-0.721528	-0.486604	-0.0063645	-0.721963	-0.71366	0.249003	-0.400186	-0.403607	-0.24904	CV events
1.6013	-0.569708	-0.0521814	-0.235283	3.02376	0.70851	0.913736	0.0556219	2.7547	2.08872	0.227151	2.95271	-0.491337	-0.484521	CV events
-0.0337824	-0.156298	-0.31853	-0.814328	-0.347328	0.058825	0.326163	-0.095542	-0.0914894	-0.611604	0.257639	-0.450675	2.78525	-0.47531	CV events
0.142231	1.76502	1.31396	2.42676	-0.352064	-0.409686	0.00973927	-0.377713	-0.286759	1.23145	-0.722116	0.654087	0.058834	-0.422201	CV events
0.880587	0.254874	1.56361	1.26936	0.21416	-0.0589594	1.01965	0.0962782	-0.259969	0.793139	2.32535	0.0625903	-0.50953	0.0275161	CV events
2.25543	4.02664	1.42451	0.681655	0.619573	2.05128	0.605706	7.9492	4.85939	5.06092	0.932148	0.993094	-0.364223	-0.486575	CV events
0.960193	4.70123	1.99392	4.85559	1.62219	3.15836	2.6506	1.02867	3.22078	4.09811	1.67286	0.845271	-0.852845	-0.480584	CV events
0.635458	-0.702637	-0.208921	-0.405742	0.108294	-0.481321	-0.417489	-0.537708	-0.465455	-0.815987	-0.493854	-0.519765	-0.225058	-0.460346	CV events
0.0134969	-0.806212	-0.634002	0.155945	-0.473347	-0.146195	-0.505554	-0.470102	-0.441689	0.105148	0.0260513	-0.568327	0.243731	0.398071	CV events
1.60578	2.38138	2.55144	2.27715	1.00186	-0.285353	0.542587	-0.224388	-0.462047	-0.385646	-0.883015	0.19624	-0.267269	-0.480953	CV events
-0.211523	-0.363897	-0.433393	-0.230121	-0.482719	0.119843	0.0711024	-0.157217	0.30434	-0.310543	1.13666	-0.148383	-0.394582	0.990088	CV events
1.51064	3.43908	3.50838	2.55358	0.871463	0.0831354	0.0445377	0.19855	0.572976	0.86124	-0.0717312	1.92543	1.76859	3.06928	CV events
0.577843	0.589898	1.38952	0.486866	-0.0539152	-0.00898623	0.933203	-0.422339	1.58277	0.366933	1.11169	1.35977	0.518644	0.600066	CV events
-0.432786	-0.736585	-0.973279	-0.954054	-0.664414	0.0906678	-0.276449	0.634789	-0.953747	-0.725294	-0.640211	-0.93549	-0.603896	-0.479318	CV events
-0.00627045	-0.223473	-0.300175	-0.291696	-1.08685	0.240059	-0.49547	-0.122606	-0.846235	-0.604947	1.27294	-0.611388	-0.385517	-0.0665479	CV events
-1.10709	-1.00566	-0.0800645	-0.810579	-0.480259	0.127838	0.015361	-0.485328	0.198323	-1.04142	-0.639987	-0.745992	-0.359697	-0.471906	CV events
1.75588	0.121813	0.250739	-0.0761082	-0.788109	0.142699	0.738489	-0.254053	-0.224505	0.656672	1.55443	-0.629704	0.736267	-0.481429	CV events
1.40461	0.130981	1.09221	-0.00329605	-0.44809	-0.062878	-0.954528	-0.369412	-0.84361	-0.222114	0.762699	-0.242086	3.36362	5.52623	CV events
0.555591	0.675911	-1.03352	-1.06278	0.029014	0.523847	0.253497	0.0602035	1.58633	1.21748	-0.0626648	-0.0366236	-0.852845	-0.468879	CV events
3.97157	0.525034	1.93382	2.54454	0.915501	0.619712	1.81411	1.25232	2.79321	3.71882	1.56983	1.58937	-0.813585	-0.481315	CV events
-0.608626	-0.905567	-0.725908	-0.750597	0.844404	-0.581863	0.487467	0.267953	-0.0111338	-0.296443	0.671761	-0.722064	-0.828103	-0.425349	CV events
-0.395403	-0.656709	2.09798	1.89466	-0.302055	0.0630195	0.759006	0.680156	-0.648969	-0.759173	-0.374983	-0.356201	-0.214532	-0.486575	CV events
-0.115984	-0.681097	-0.416369	-0.545153	-0.535042	-0.241409	0.388342	-0.454113	-0.410873	0.732487	-0.28352	-0.385338	0.340741	-0.48152	CV events
-0.531273	0.281874	0.194699	0.0503282	1.53392	3.02651	3.82269	-0.217398	2.51485	4.45641	3.75852	-0.198453	-0.852845	-0.33938	CV events
1.72437	-0.613134	-0.894396	-0.938175	-0.736818	1.22604	-0.286618	-0.468987	-0.445015	0.234059	0.737126	-0.539035	-0.759507	-0.481049	CV events
1.07163	-0.505812	0.491831	1.09276	1.13688	4.22824	0.601019	-0.516544	1.86823	0.0268885	-0.381761	1.26319	-0.693987	0.214855	CV events
-0.0831673	-0.959123	0.311064	-0.386056	-0.774137	0.0394605	0.112335	-0.0627071	-0.0552972	-0.0300609	-0.866861	0.302559	1.22732	-0.461899	CV events
-0.890849	0.519989	-0.440167	0.0286319	-0.189774	1.42858	-0.990353	4.24395	1.29958	-0.616358	-0.254822	1.25035	-0.667499	1.8311	CV events
-0.101811	-0.265559	-0.0630023	-0.815873	-0.704248	-0.638892	-0.404598	-0.407231	-0.892295	-0.604811	-0.855812	-0.560634	-0.219832	-0.48192	CV events
2.80288	0.975627	-0.731364	-0.705587	-0.959723	-0.923805	1.25234	6.27285	-0.233554	0.396658	0.651679	0.480983	0.5535	-0.156212	CV events
0.821563	-0.777711	-1.37542	-1.28074	4.04333	-0.103182	0.895186	-0.383036	-0.899024	-0.64452	0.312535	-1.29297	-0.629117	-0.480514	CV events
0.921219	1.2868	2.01375	1.29226	-0.445531	-0.319247	0.0612173	-0.470479	0.0270561	-0.137029	1.40953	0.699222	0.4174	-0.460003	CV events
-1.99191	-0.221691	-0.699075	-0.786174	-0.300948	-0.172313	-0.121434	1.89188	-0.765193	-1.04784	-0.290257	0.239493	-0.130494	-0.432831	CV events
-0.0876851	-0.587153	-0.111383	-0.00230479	-0.634185	-0.615609	0.353206	-0.482825	0.790098	-1.03247	-0.725614	-0.675996	-0.0325205	-0.482319	CV events
1.04572	-0.332257	-0.386324	-0.215055	-0.620499	-1.14089	0.478605	-0.347123	-0.218413	0.0127312	0.295402	-0.884198	-0.828651	-0.479481	CV events
0.282268	-0.52236	-0.765271	-0.51137	0.386586	0.627994	-0.330426	-0.248317	-0.0877362	-0.821245	-0.0521142	0.127564	-0.0018734	-0.47483	CV events
2.30084	0.395355	0.774008	-0.0785966	0.637028	1.19508	0.45154	-0.34675	-0.324512	-0.112017	-0.309333	0.181148	0.0583997	-0.475557	CV events
1.89384	-0.937698	-0.826636	-0.705666	-0.640285	0.0501038	-0.329104	-0.247003	-0.961541	0.0937675	-0.708626	-1.14597	-0.8234	-0.480228	CV events
0.593255	1.91151	1.10225	-0.0262263	1.03963	-0.0972927	0.408762	0.890569	-0.378762	-0.680047	-0.783223	1.74437	-0.486478	-0.450191	CV events
0.169713	1.35807	1.18705	2.75893	1.21024	0.35362	1.68889	5.01181	0.733747	2.41847	3.6512	-0.554035	1.11709	0.792739	CV events
1.57726	0.734071	0.709319	0.569476	0.141317	-0.129591	1.04713	1.39394	-0.667434	0.851424	4.11232	1.73236	0.179261	-0.482258	CV events
-0.0238755	0.303831	1.64371	1.13866	0.0584695	0.151417	0.128574	-0.272388	0.302306	0.0931242	0.137473	-0.272872	-0.689975	-0.383121	CV events
-0.818287	-0.877908	-0.718526	-0.564644	-0.965121	-0.37315	-0.223906	-0.255342	-1.01926	-1.08857	-0.484198	-0.809561	-0.852845	-0.469271	CV events
1.0575	-0.17385	0.712202	0.525776	-0.143061	0.0518553	-0.651491	-0.481977	0.28201	-0.444663	-0.193316	-0.0119879	-0.398435	2.1369	CV events
0.685176	-0.878196	2.49201	1.89123	0.264497	0.0447077	-0.438392	-0.164558	-0.141118	1.3302	0.0177254	-0.0672112	-0.571238	1.1409	CV events
0.328423	-0.232341	-0.363458	-0.479546	0.630873	-0.0786179	0.638781	-0.361205	-0.727388	-0.410996	0.204678	0.122848	-0.449752	-0.437933	CV events
-0.530605	-0.913634	-0.403588	-0.526107	-0.608895	-0.784788	-0.36688	-0.337126	-0.653369	-0.72271	-0.713388	0.10411	0.969109	-0.118265	CV events
0.654842	-0.31591	0.380263	0.384	5.48602	0.364105	0.337146	-0.487002	0.0141869	-0.408036	0.0950297	-0.315831	-0.826182	-0.486575	CV events
0.312302	-0.963523	-0.628845	-0.601345	0.643026	0.238614	-0.674739	-0.202895	-0.847544	-1.01774	-1.01826	0.31723	-0.808511	-0.105768	CV events
0.758766	0.122046	0.431416	0.344731	-0.875684	-0.519544	1.25054	-0.359431	-0.176086	1.28673	-0.624652	-0.490954	-0.743826	-0.482842	CV events
1.36427	-0.471646	-0.301692	-0.302122	0.289472	-2.37392	-0.222284	0.668927	0.320693	0.55309	0.010373	0.0137555	-0.546342	-0.478065	CV events
0.164517	-0.700989	0.535698	1.36584	-0.182172	2.55354	0.318893	-0.440319	1.49048	0.422619	0.803333	0.337312	-0.565705	-0.234523	CV events
0.975586	-0.138163	1.15299	1.39197	0.133276	-0.23942	1.00683	-0.320727	-0.105453	0.953675	0.749974	-0.115629	0.282193	-0.464183	CV events
2.0799	-0.11021	1.38297	0.13714	0.358554	0.689006	-0.266446	5.7681	-0.221179	1.30156	-1.17813	0.196011	-0.544676	-0.469731	CV events
-1.734	-0.764987	-0.679141	-0.740603	-0.798824	-0.1519	-0.375127	-0.702819	-0.180758	-0.869428	0.181513	-1.05431	-0.675444	-0.409339	CV events
0.257207	-0.316391	-0.238552	-0.197562	0.478817	-0.759208	-0.0594041	-0.527862	0.0571005	-0.0544769	-0.584632	-0.319927	-0.701867	-0.483451	Control
-0.907349	-0.623585	-0.909232	-0.636366	-0.0983137	-0.33959	-0.351538	-0.362551	-0.481049	-0.880109	-0.448084	-0.656012	-0.808977	-0.480848	Control
0.852346	-0.525703	0.423712	0.450792	-0.201271	-0.298185	0.855367	-0.295241	0.168948	0.69532	-0.725209	-0.270305	-0.756371	-0.308918	Control
0.177952	-0.200511	-0.528382	0.243145	-0.63617	-0.180771	-0.990353	-0.83932	0.270858	0.929189	1.44029	-0.0624817	-0.54868	4.13741	Control
1.11584	-0.306174	-0.173666	-0.102339	-0.376863	0.278131	0.468368	-0.446362	-0.863369	-0.338038	0.724602	-0.655957	-0.69432	-0.482853	Control
-0.876034	0.196864	-0.58497	-0.572922	-0.376562	-1.1259	-0.930291	-0.134786	-0.690686	-0.440361	-0.586067	-0.495157	0.772772	1.08444	Control
-0.907833	-0.566818	-1.30127	-1.15827	-0.659408	0.105357	-0.493879	-0.163785	-0.591119	-0.604915	-1.32447	-0.853491	-0.362154	0.427838	Control
-1.12556	-0.319964	-0.800029	-1.0358	-0.320324	-0.377524	-0.713232	-0.192337	-0.872746	-0.2844	-0.824996	2.48796	-0.557628	-0.481382	Control
-1.20789	0.00533581	-0.15003	-0.139858	-0.158327	-2.37392	0.160082	-0.179984	-0.303911	0.00631048	-0.720449	0.90646	1.76899	-0.486575	Control
-0.846479	-0.816356	-0.808517	-0.669668	-0.362602	0.626948	-0.364772	-0.433375	0.203105	-0.212569	0.550242	0.446729	0.00450149	0.00453286	Control
-0.798347	-0.823451	-0.718095	-0.627	-0.647115	0.148928	-0.669121	-0.43225	-0.687322	-0.659816	-0.309776	-0.556578	-0.225773	-0.372002	Control
-0.685291	0.00208192	-0.256243	-0.495214	-0.69257	-0.0268261	-0.873437	-0.40968	-0.294385	0.245685	-0.62915	4.15107	2.40021	0.166172	Control
-1.3404	1.12069	-0.924959	-0.832543	-0.728397	0.117291	-0.990353	-0.458893	-0.705112	-0.724565	-0.930917	-0.484209	0.544684	0.886054	Control
-1.09162	-0.468481	-1.04647	-0.959678	-0.947588	0.0615439	-0.990353	-0.158683	-0.722001	-0.468231	-1.30308	-0.940709	-0.325949	5.95433	Control
0.584848	-0.696979	-1.05418	-0.9325	-1.06571	0.210489	-0.990353	-0.360865	-0.727441	-0.253099	-0.355676	-1.22548	-0.433277	1.80426	Control
-0.593926	-0.543549	0.0765283	0.0178377	-0.566556	-0.0146854	-0.267265	-0.204749	0.758167	0.0543142	-0.64456	0.542025	1.2463	-0.0543919	Control
-0.132825	0.695716	-0.641681	-0.591047	-0.412053	0.0649707	-0.916496	-0.168319	-0.42434	-0.930124	-0.281481	-0.425809	0.049382	1.66875	Control
0.380622	0.0866478	0.651454	0.771374	1.34914	-0.841497	0.954587	0.0635078	1.41842	1.27069	0.0435992	0.710065	2.62354	0.529055	Control
-1.11981	-0.629849	-0.508975	-0.379405	-0.134273	1.02141	-0.0193089	-0.328234	1.26686	1.81359	4.45758	-0.437522	-0.230483	-0.462423	Control
-0.567636	0.412546	1.49654	1.12154	0.570603	0.557758	-0.404255	0.0936299	-0.82424	-0.364549	0.545485	-0.350079	-0.628398	-0.471278	Control
-0.286526	0.223702	-0.0407581	-0.34267	-0.517291	-0.637856	-0.192739	-0.372634	-0.501126	0.32391	0.638028	1.30073	2.53072	-0.253821	Control
-0.976957	-0.428888	0.344142	-0.0847905	-0.693218	0.326814	-0.40731	-0.463362	-0.142501	-0.929559	-0.916776	-0.753358	-0.651582	-0.484729	Control
0.369161	0.460253	0.417093	0.801997	-0.133299	-0.354662	-0.123896	0.344773	0.0243103	-0.498768	1.04773	-0.301698	1.15974	-0.477912	Control
0.745171	-0.434946	-0.0134347	0.875438	0.843638	0.0818976	-0.0242812	-0.0294925	1.98713	0.450826	0.0613505	0.693756	5.20748	-0.160191	Control
0.327614	-0.150791	-0.331436	0.571559	-0.172588	0.355046	0.0883781	-0.237641	-0.517424	-0.795932	-1.0048	0.202572	-0.813352	-0.47961	Control
-1.33809	-0.754549	-1.28316	-1.3866	4.10234	0.819136	-0.851691	0.309489	-0.814099	-0.696419	-1.04423	-0.879815	3.10954	0.301267	Control
0.0819911	0.328151	1.13391	0.939778	-0.424831	-1.89299	-0.916815	0.00499942	0.237576	0.0435525	-0.933832	3.78412	2.06744	1.54721	Control
-1.05581	0.320578	-0.703355	-0.388836	-0.702147	-0.441718	-0.440928	-0.325262	-0.250001	-0.438129	-0.202363	-0.898579	-0.555407	-0.47435	Control
-1.01096	-0.443272	0.219124	0.242643	-0.22145	-0.627501	0.0875598	-0.296863	-0.559956	-1.29255	-1.1126	0.286269	0.675593	0.509178	Control
-1.01928	1.0472	-0.821139	-0.787582	0.656317	0.693146	-0.990353	-0.443435	0.492916	-0.302017	-1.06305	-0.0151445	1.84365	2.80225	Control
0.0384544	-0.570121	0.466659	-0.0209189	0.145347	-0.87368	-0.0290081	-0.4662	-0.47085	-0.378685	-0.524842	0.119544	2.68152	-0.486575	Control
-0.947458	-0.258862	-0.0485647	-0.400464	-0.0504468	-1.16557	-0.0584019	-0.514453	-0.364888	-0.821453	-0.940263	-0.235863	-0.28054	-0.484113	Control
-0.256659	0.00425703	-0.416482	-0.179426	-0.317475	-0.810124	-0.0818038	-0.39806	0.184178	-0.574764	-0.750259	-0.190462	-0.0428961	-0.46749	Control
0.939269	0.286244	-0.00684815	0.348385	-0.517963	-1.58594	0.221822	-0.348637	-0.104527	-0.379032	-0.724352	-0.302118	-0.253249	-0.479067	Control
-1.67747	-0.09692	-1.12442	-1.132	-0.732515	-0.0424535	-0.165876	-0.31929	0.333387	-0.526707	-0.942482	-1.11508	-0.362602	-0.481138	Control
-1.50158	-0.456168	-0.393255	-0.682531	0.149132	-0.557253	-0.321362	-0.501671	-0.623863	-0.924691	-0.631691	-0.946112	-0.600634	-0.48007	Control
-1.61263	-0.871043	-0.410929	-0.414584	-0.226426	-0.0981258	-0.551276	-0.571053	-0.263505	-0.418231	-0.277493	-0.509707	-0.418324	-0.482326	Control
-1.19112	-0.454889	-0.40811	-0.513836	-0.635151	0.141042	-0.448384	-0.244425	-0.780247	-0.82324	-0.0980922	-0.786312	-0.156236	-0.0936952	Control
-0.930837	-0.557661	-0.310692	-0.663144	-0.447792	0.21664	-0.855743	-0.497686	-0.907313	-0.674458	-0.293175	-0.599777	0.458374	0.404405	Control
-1.38994	0.0855243	-0.599047	-0.553164	-0.641593	-1.12157	-0.910536	-0.449213	0.603638	-0.89915	-0.792131	-0.552054	0.30018	0.484831	Control
-0.466185	-0.750316	-0.630205	-0.23494	-0.882401	-0.627118	-0.46209	-0.310297	-0.361696	-0.656375	-0.797228	-0.749002	2.13625	-0.471638	Control
-1.34323	-0.144519	-0.335945	-0.5229	-0.639726	-1.44308	-0.230249	-0.336758	-0.450082	-0.735662	-0.825027	-0.133046	-0.612463	-0.482189	Control
-0.639881	-1.00339	0.0914636	0.605987	0.392476	2.38207	-0.69381	-0.149153	0.581123	-0.619925	-0.113789	0.901271	-0.814721	-0.0373517	Control
-0.540863	-0.964013	-0.670808	-0.619021	-0.409876	0.0835493	-0.388594	-0.420535	-0.322536	-0.135007	-0.0680535	-0.458002	1.26783	0.0748803	Control
-0.822471	-0.924043	-0.595714	-0.89027	-0.490183	-0.268441	-0.385356	-0.0676509	-0.674465	-0.726504	0.249562	-0.800401	0.00914	-0.486575	Control
0.412678	-0.475793	-0.63051	-0.528904	-0.452197	-0.881562	0.0942327	-0.251783	-0.143434	-0.383541	-0.757333	-0.345914	0.712423	0.394253	Control
-0.241774	-0.406593	-0.0631705	-0.0516604	0.593079	0.356765	-0.554976	1.75729	-0.20188	0.202845	-0.222475	-0.233678	1.03361	-0.181941	Control
-1.14536	-0.213451	0.453671	0.159233	-0.431893	-1.87291	-0.466875	0.61328	-0.381118	-0.478873	0.18006	0.191145	-0.394597	-0.3964	Control
1.59488	2.28778	3.99932	3.0665	-0.145181	-2.37392	1.95121	1.75848	0.100861	1.89629	2.23819	0.0978904	0.0931377	-0.472371	Control
0.143779	-0.328582	-0.0765117	-0.312138	0.352771	-0.138165	-0.349551	-0.313306	-0.129553	-0.12178	0.967172	-0.187312	0.0328447	-0.169839	Control
-1.2139	2.01799	0.518097	0.537884	0.0937195	-0.851454	0.0862221	-0.472391	-0.438541	-0.835396	0.153453	-0.524675	-0.48268	-0.486575	Control
-0.170936	-0.729111	-0.806314	-0.770842	-1.00505	-0.421231	-0.488502	-0.543671	-0.848278	-0.745574	-0.00171124	-1.19844	0.581241	-0.483936	Control
-0.817199	-0.698384	-0.768941	-0.677305	-0.220826	-0.280957	-0.111903	0.0223902	-0.874739	-0.311591	-0.78497	-0.785487	-0.777964	-0.480131	Control
0.116593	-0.751096	-0.728291	-0.489675	-0.903057	-1.9124	-0.827706	-0.354029	-0.393318	-0.183322	-0.107189	-0.877926	-0.135149	1.05061	Control
-0.740895	-0.012518	-0.571219	-0.302968	-0.388046	-0.24272	-0.957117	-0.541096	-0.753361	0.16944	-0.484703	-0.583184	-0.46206	0.855108	Control
-0.868748	-0.744034	-0.314068	-0.557244	0.45749	-0.708576	-0.339845	-0.459078	-0.719913	-0.711115	-0.560681	-0.183597	-0.166767	-0.478792	Control
-1.52039	-0.396533	-0.0226327	-0.140797	-0.0559102	-0.0166874	-0.228023	-0.438057	-0.881378	-0.568174	0.464224	-0.677521	-0.630561	-0.47802	Control
0.627093	0.984066	0.345604	0.499422	-0.799028	0.181187	-0.366917	-0.402628	-0.521545	-0.161047	-0.180259	-0.0603932	-0.0939062	-0.222859	Control
-0.824214	-0.139244	-0.60462	-0.686097	-0.684732	-0.589589	-0.990353	-0.494327	-0.661218	-0.455899	-0.94752	-0.64522	-0.143811	2.1224	Control
-1.46677	-0.512506	-0.819624	-0.825719	-0.988863	1.22431	-0.0879812	-0.483343	-0.0337365	-0.826568	-0.926813	-0.786095	-0.498521	-0.482853	Control
-0.31323	-0.607537	-0.344734	-0.242064	0.0996588	0.416547	-0.109413	-0.354719	-0.876826	-0.089817	1.56027	0.0623858	-0.833541	-0.462181	Control
-1.10377	-0.739026	-0.828594	-0.874828	-0.0567431	0.0692196	-0.327049	-0.437932	-0.748082	-0.551391	-0.115449	-1.13932	0.713137	-0.146563	Control
-0.983645	-0.211945	-0.176595	-0.196476	-0.544119	-0.666175	-0.472489	-0.411722	0.472729	0.0509616	-0.286741	-0.632962	0.989343	0.257278	Control
-0.732535	-0.65298	0.141341	-0.121813	-0.379487	0.51085	-0.188944	-0.521693	-0.579605	-0.816882	-0.555939	-0.780774	-0.489276	-0.454515	Control
-0.728989	-0.00145318	-0.580916	-0.675336	-0.576854	0.320258	-0.366614	-0.40668	-0.389064	-0.743599	-0.915228	2.70834	-0.852845	-0.473135	Control
-0.358811	-0.814037	-0.72451	-0.235489	-0.0818255	0.061003	-0.128426	-0.420103	1.33142	-0.626222	-0.648559	0.082297	-0.828148	-0.480354	Control
-0.44792	-0.604357	-0.846494	-0.773282	-0.127895	-0.602043	-0.444404	-0.478418	-0.639981	-0.483112	-0.286527	-0.230428	-0.680264	-0.477343	Control
-0.173826	0.27557	-0.398256	-0.25083	-0.506478	-1.01388	-0.436856	-0.186931	-0.463431	-0.625684	0.521891	-0.238164	-0.206877	-0.317248	Control
-0.735843	-0.506703	0.681658	-0.0463141	-0.333138	0.0469783	-0.680207	-0.486138	-0.21572	-0.855715	-0.222132	-0.356278	-0.325488	-0.254283	Control
-0.966747	-0.396122	-0.912668	-1.05461	0.193052	0.173467	-0.315603	-0.48416	-0.774844	0.50905	-0.437349	2.2962	-0.827796	-0.451938	Control
0.362043	0.418642	-0.795191	-0.552691	-0.534829	-2.37392	-0.990353	0.344468	-0.322503	0.829284	0.450371	-0.330008	-0.372357	0.0593865	Control
-1.1972	-0.884202	-0.64077	-0.636902	-0.754249	-0.0762802	-0.437548	-0.695439	-0.406942	-0.915292	0.110799	-0.769706	-0.852845	-0.481078	Control
-1.39235	0.670647	-0.310707	-0.391499	-0.740385	-2.37392	-0.226319	-0.205082	1.5373	-0.581611	-0.809667	1.58368	2.83843	0.124147	Control
-0.784015	-0.232319	-0.467393	-0.385059	-0.876056	-0.440737	-0.258276	-0.395792	-0.769718	-0.626267	-0.17222	-0.760607	0.498555	-0.473734	Control
0.861554	0.0141927	1.29831	0.669282	0.593413	-0.228893	0.184773	-0.350359	0.126994	-0.0816156	-0.824227	0.274395	0.215082	-0.384789	Control
1.70208	0.801621	1.80541	0.692048	0.133112	0.210245	-0.373451	-0.253264	-0.636283	0.339801	-0.504119	0.475972	3.94456	0.906773	Control
-0.340181	-0.600115	0.951539	-0.489332	-0.54699	-0.0627255	-0.270579	-0.436791	-0.741152	-0.780884	-0.737514	-0.545797	-0.79294	-0.478004	Control
-0.023067	1.75422	0.870595	-0.00583783	-0.181065	-0.475127	-0.280626	-0.450278	-0.092723	0.832463	1.65128	0.585928	-0.506695	1.05733	Control
-0.45729	-0.860635	-0.617602	-0.439584	0.370585	-0.166456	-0.703759	-0.579611	-0.713872	-0.398375	-0.852381	-0.403856	-0.341698	1.03207	Control
-0.21716	-0.647804	-1.0165	-1.09407	-0.379611	0.20119	-0.247106	-0.383664	-0.534943	-0.0783449	-0.147836	-0.783496	-0.382731	-0.352287	Control
-1.11234	1.59735	-0.836557	-0.897304	-0.772086	-0.234995	-0.308217	-0.384082	0.115623	0.604243	-0.733752	-0.54833	-0.781276	-0.461507	Control
-0.207669	-0.540988	-0.861091	-0.873385	-0.104968	0.460759	-0.323014	-0.431924	-0.132603	-0.377993	0.718014	-0.0908585	-0.63116	-0.189745	Control
-0.054081	-0.725635	-0.710838	-0.0206007	-0.982312	0.367505	-0.619375	-0.241225	-0.497941	-0.698698	-0.598986	-0.743402	0.436121	0.065008	Control
-0.745405	-0.478365	-0.392215	-0.790123	-0.30437	-1.13803	-0.919964	-0.421657	-0.560794	-0.0859299	-0.276824	-0.791713	1.499	1.05896	Control
-1.08071	0.25288	-0.749793	-0.169692	-0.468193	-0.0415387	-0.242345	-0.46911	0.227911	-0.149871	-0.275433	-0.0489678	0.109774	-0.481463	Control
-0.513922	-0.120124	0.438612	0.207024	-0.592861	-0.262498	-0.12865	-0.415431	-0.323938	-0.35042	0.460395	0.17084	0.865433	-0.46887	Control
-0.503936	-0.241077	-0.668162	-0.610553	-0.909551	0.266103	-0.990353	0.0926781	-0.786914	-0.612304	-0.16109	-0.753565	0.0727346	4.93776	Control
-0.597133	-0.376783	-0.132041	0.934609	-0.597868	-0.192505	-0.0406106	-0.309958	0.744249	0.104905	-0.685146	-0.398595	-0.352314	-0.438433	Control
-0.762021	0.0157005	-0.899356	-0.827552	-0.472373	-0.262847	-0.958215	-0.427076	-0.690709	-0.672321	-0.613599	-0.829291	-0.0414921	3.58163	Control
-0.203096	-0.497088	0.648408	-0.135725	-0.322071	0.200372	0.00358953	-0.223579	-0.463125	-0.388529	-0.515011	0.571693	-0.731049	-0.476082	Control
-0.466504	-0.447144	0.0330646	0.130903	-0.386515	-0.185156	-0.338265	-0.661215	0.130877	-0.750191	-0.314981	-0.55061	-0.493644	-0.482264	Control
-0.0295871	-0.589382	-0.844693	-0.630155	-0.404028	-1.46636	0.197761	-0.33971	-0.823699	-0.825652	0.0390612	-0.732512	0.337924	-0.470809	Control
0.427599	1.67671	2.43198	2.58738	0.624416	0.275851	0.515116	-0.441066	0.155806	1.30432	-0.724713	0.317053	-0.733547	-0.476613	Control
0.559634	-1.0348	-0.859029	-0.860862	-0.116698	0.813302	-0.11987	0.0867989	0.173645	-0.424445	-0.507383	-0.904967	1.21021	-0.461135	Control
-0.231557	-0.867416	-0.327049	-0.753518	-0.652106	0.184964	-0.584999	-0.723011	-0.831557	-0.554891	-0.773237	-0.692625	-0.23506	0.113362	Control
-0.0515693	-0.523953	-0.507736	-0.711266	-0.0692426	0.142661	-0.836488	-0.390642	0.0720657	-1.06942	-0.0475422	-0.250141	0.0912975	0.281903	Control
-0.796715	-0.534087	0.243674	-0.38614	-0.748884	-0.215569	-0.474802	-0.534136	-0.125132	0.112137	-0.181096	1.25697	-0.598155	-0.486575	Control
-0.0541365	-0.385491	0.0762082	-0.160407	-0.79348	0.25846	0.611728	-0.26337	-0.616826	0.346231	1.03185	-0.843383	-0.202466	-0.486575	Control
-1.41683	0.166978	-0.0686805	-0.485956	-0.582579	-2.37392	0.0707953	0.0588491	-0.0691684	-0.359629	-0.323534	-0.692449	0.0142646	-0.480849	Control
0.0553934	-0.678473	-0.831528	-0.899128	-0.0807393	0.260008	0.0412518	2.25986	-0.977373	-0.596565	-0.325161	-0.346385	-0.651553	-0.484021	Control
-0.571636	-0.891232	-0.292071	-0.293545	0.451186	-0.706913	-0.0522389	-0.519834	0.245839	-0.269138	0.515345	0.0893138	-0.116927	-0.471832	Control
0.0980069	-0.471032	-0.585222	0.21762	-0.443446	-0.589859	-0.908986	-0.28175	-0.557975	-0.495361	0.195822	-0.790236	-0.554071	0.695254	Control
-0.563726	0.254023	-0.942778	-0.896239	0.997321	-1.41877	-0.990353	-0.120792	-0.261694	-0.34261	-0.807214	0.172445	-0.119486	1.51882	Control
-0.419625	0.313757	0.349518	-0.172993	-0.442572	-2.37392	0.0552537	1.85765	-0.763818	-0.111776	-0.439382	-0.879669	4.48866	-0.221352	Control
0.586896	-0.44366	1.62695	0.382505	-0.565087	-1.14478	-0.0938514	-0.585506	-0.433135	-0.147972	0.560874	-0.163181	-0.852845	0.233194	Control
-0.628404	-0.622217	-0.442386	-0.740215	-0.321936	0.165414	0.137348	-0.131889	0.124496	-0.918221	-0.304432	-0.606366	-0.852845	-0.468106	Control
-0.199019	0.269515	-0.3743	-0.0130038	-0.304171	-0.297977	0.26612	-0.518187	0.765426	-0.328979	-0.791164	0.174927	-0.107571	-0.486575	Control
1.29629	1.36575	0.0017471	-0.136425	-0.07694	0.507454	0.608356	-0.20729	-0.284639	-0.0492271	0.690633	0.401738	-0.538671	-0.305988	Control
-0.678034	0.519435	-0.620527	-0.732905	-0.0640459	0.0813059	-0.0440841	-0.335681	-0.620815	-0.666202	-0.871292	-0.444573	2.43417	-0.142825	Control
-0.171444	-0.0111465	1.12232	0.865279	0.0597416	-2.37392	-0.194804	-0.190955	-0.43319	-0.355292	0.129153	-0.709083	-0.192123	-0.478875	Control
0.171706	-0.379565	-0.531579	-0.669579	-0.824299	-2.37392	-0.354027	-0.428568	-0.68226	-0.183654	1.71339	-0.232541	-0.296967	-0.344707	Control
-0.175061	-0.540131	-0.568195	-0.181078	0.265249	-0.74975	0.1123	-0.215694	-0.851492	-0.157908	-0.620089	-0.843662	-0.136553	-0.482186	Control
0.027009	-0.8693	-0.974966	-0.759677	-0.724942	0.779394	0.311986	0.309604	1.07914	1.24417	1.63806	-0.656908	-0.32687	0.242008	Control
-0.506263	-0.0846185	-0.648794	-0.45297	-0.956769	0.156372	-0.953765	-0.372516	-0.732016	-0.926338	-0.0580069	1.29966	0.535521	3.12664	Control
-0.173745	-0.394001	-0.155627	-0.321422	0.230019	0.131765	0.0701273	-0.469993	-0.686468	0.296225	0.290866	0.0280054	-0.205757	-0.466541	Control
0.238421	-0.941704	-0.524465	-0.652019	0.438823	-1.93353	-0.459791	-0.525833	-0.64126	-0.298635	-0.406711	0.747715	1.97572	0.0106671	Control
-0.126339	-0.869818	-0.396493	-0.458101	-0.625558	-0.810047	-0.970374	-0.308985	-0.72318	-0.320448	-0.811057	1.60383	-0.611023	2.68405	Control
-0.803791	-0.489951	-0.561292	-0.32702	-0.244733	0.414966	-0.0638539	-0.304812	-0.445803	-0.931099	-0.631537	-0.429173	-0.62775	-0.482473	Control
1.16168	-0.588106	1.49835	0.892493	0.464612	0.403972	0.714495	1.67452	-0.159726	0.855628	-0.442985	0.292384	1.27537	0.509932	Control
-0.756181	-0.759596	-1.18911	-0.676343	-0.442157	-0.0281384	-0.456299	-0.47517	-0.40144	-0.624977	-1.04991	-0.71063	-0.29256	-0.475611	Control
-0.324844	-0.685035	-0.981112	-1.02353	-0.920695	0.206457	-0.370381	-0.421636	-0.960909	-1.01782	0.442448	-1.14803	1.79016	-0.469899	Control
-0.262779	-0.27413	-0.0490283	-0.248068	0.0687315	0.183053	0.539095	-0.598722	2.01753	-0.939332	-0.287576	0.581557	0.242879	-0.229341	Control
0.670128	-0.67231	-0.509397	-0.323283	-0.794737	-0.411579	-0.613102	-0.19362	0.389704	-0.447498	-0.695128	-0.115464	-0.618292	-0.470763	Control
-0.0425373	-0.578981	-0.495942	-0.679097	0.544446	-0.139418	-0.108902	-0.450671	0.220498	-0.97247	-1.26811	0.0154847	0.649439	-0.462522	Control
0.220771	-0.682657	-0.973603	-0.955758	0.0624411	-1.0486	-0.889922	-0.385277	-0.917997	-0.818828	-0.924019	-0.743044	-0.674199	1.24156	Control
1.07219	-0.0841534	-0.2256	-0.29476	0.254456	-0.762903	-0.990353	2.2897	2.29703	0.607282	0.700963	0.0867374	0.83025	3.52895	Control
-0.40356	-0.254518	0.150608	-0.364165	-0.910903	-0.330961	-0.388852	-0.498687	-0.866223	-0.459677	0.0237329	-0.495438	1.06565	0.499253	Control
-0.650741	-1.02759	-1.21724	-1.33481	-0.666488	-0.465329	-0.249271	-0.26022	-0.938836	-1.04756	0.618368	-1.11255	-0.822856	-0.396027	Control
0.754712	0.932852	-0.53779	-0.220435	-0.671263	-0.169694	-0.924132	-0.305744	0.0611916	1.35385	-0.295163	-0.416717	-0.254786	3.0128	Control
-0.00226117	-0.533187	0.57692	0.810734	-0.722945	0.412984	0.0672174	-0.368421	-0.330719	-0.393666	-0.550363	-0.638116	-0.656226	-0.484369	Control
-0.146372	-0.310548	0.122327	-0.186347	-0.2925	0.337746	-0.367671	-0.422893	-0.16214	-0.418933	-0.624361	-0.59499	-0.354017	-0.467881	Control
-0.727081	-0.285493	-1.09284	-0.925839	-0.566796	0.203207	-0.329533	-0.505414	-0.398702	-0.348041	-1.10717	-0.660917	-0.617873	-0.455137	Control
-1.24315	-0.0759301	-0.65108	-0.181777	-0.00247081	-0.287789	-0.724776	-0.388632	-0.34988	-0.615251	0.42553	0.097796	0.220748	0.189887	Control
0.399337	-0.154364	-0.0412513	-0.0726847	-0.159104	-0.169772	0.260095	0.017369	-0.387545	0.489931	0.0234483	-0.610563	-0.625285	-0.418516	Control
-0.368434	-0.811236	0.344677	-0.109953	-0.305665	0.0385656	-0.555921	-0.0633109	0.188669	-0.904787	-1.06302	-0.0755536	0.588497	0.22996	Control
-0.522543	0.5751	-1.00569	-0.916392	6.6154	0.289237	-0.352346	-0.484884	-0.729219	-0.934998	-0.490382	-0.534303	-0.439728	-0.412987	Control
0.372996	-0.742957	-0.426632	-0.452185	-0.727521	-0.440543	-0.135825	-0.237891	-0.8964	-0.431882	-0.280326	0.458062	1.3729	-0.476754	Control
0.518634	-0.881489	-0.944251	-0.83615	-0.0616677	1.29429	-0.364525	-0.475505	-0.562373	-0.349275	0.382737	-0.782925	-0.801034	-0.41437	Control
0.3713	-0.693289	-0.195543	0.408654	-0.825687	-0.260086	-0.253591	-0.201629	-0.620053	-0.432278	-0.496836	-0.658716	1.11924	-0.473965	Control
0.17417	-0.63567	-0.344758	-0.671556	-0.472978	0.138369	-0.40584	-0.455232	-0.1841	-0.727339	-0.402247	-0.841142	-0.794413	-0.478069	Control
1.02792	-0.649974	-0.588991	-0.509645	-1.04498	0.204031	-0.393515	-0.445794	-0.1709	-0.731603	-0.292055	-0.668623	0.0808451	-0.384892	Control
-0.555314	-0.708397	-0.615142	-0.515768	-0.0614938	-1.07366	-0.635062	-0.447285	-0.652985	-0.22241	-0.0206622	-0.140652	-0.526393	0.387542	Control
-0.0964588	-0.689965	-0.99369	-0.975785	-0.938376	0.0325343	-0.778146	-0.40949	-0.803923	-1.07449	-1.02302	-1.03105	-0.514152	0.491749	Control
-0.24582	-0.870506	0.21941	0.0702849	-0.634592	0.0956119	-0.152445	-0.456728	1.01576	-0.136348	0.304495	0.792813	-0.680944	-0.338342	Control
2.97957	3.04694	2.61397	4.35717	0.815045	3.07652	1.59847	-0.368454	1.0985	1.47666	0.00970409	0.554493	-0.806445	-0.486575	Control
0.120768	0.14439	-0.663925	0.0819633	0.424688	-0.378415	0.181831	-0.310107	-0.186624	-0.191449	0.479527	-0.183118	2.19505	-0.322461	Control
-1.46746	-0.664158	-0.841663	-0.843035	-0.391886	-1.12395	-0.532609	-0.294404	-0.647613	-0.712875	-0.829814	-0.409645	-0.757985	-0.031445	Control
-0.712428	-0.345646	-0.565505	-0.0858963	-0.501285	-0.355415	-0.294875	-0.256681	-0.247166	-0.491287	0.163819	-0.0684679	0.0923118	-0.371545	Control
1.03366	-0.356422	0.567856	-0.006881	-0.372196	-2.37392	0.0424092	-0.00903999	2.87176	0.760429	0.885806	0.0855203	-0.680812	-0.116801	Control
1.22443	-0.406369	-0.413531	-0.565866	0.37568	0.642185	0.084543	-0.296479	-0.619153	-0.434337	-0.718008	-0.493203	3.32152	-0.476838	Control
3.11875	2.30405	0.741551	0.845731	-0.457994	2.24761	1.9881	1.81805	0.86184	3.0989	0.798664	0.616924	-0.317667	1.19417	Control
1.08255	0.0132538	-0.227745	-0.248473	0.971837	0.0721981	0.710048	-0.130541	0.0102405	0.193188	-0.704235	0.551726	-0.513946	-0.468495	Control
-0.0659541	-0.780081	-1.13154	-0.832099	-0.591787	1.15761	-0.990353	-0.233808	-0.949274	-0.639946	-0.736857	-0.586	-0.118854	3.36621	Control
0.761802	0.916921	-0.181356	-0.624355	-0.694011	0.244108	-0.990353	-0.144399	-0.824792	0.331634	-0.393577	0.206521	3.04241	5.07833	Control
0.145503	-0.450337	0.335148	0.458408	1.24043	0.683929	-0.307693	1.70265	-0.0649615	-0.467247	-0.778883	0.222778	-0.812642	-0.484154	Control
-0.301018	-0.0219746	-0.158165	-0.045222	0.107333	-0.726309	-0.176706	-0.17778	-0.628097	-0.0234679	-0.127114	0.386739	-0.400955	-0.477103	Control
-0.330089	-0.499624	0.378619	-0.132585	-0.307016	0.0502689	-0.516312	-0.546943	-0.139517	-0.832247	-0.205937	-0.0193837	0.0845876	0.80396	Control
-0.61529	-0.0805062	-0.904665	-0.82167	-0.718277	0.33335	0.298499	1.03438	0.188215	-0.390124	-0.966951	-0.693749	0.022557	-0.168329	Control
-0.816102	0.414069	-1.08854	-0.866628	-0.22111	0.0436822	-0.293129	0.0132315	-0.254305	-0.961875	-1.18737	-0.492925	-0.828591	-0.149957	Control
-1.00825	-0.806802	-0.931467	-0.700828	-0.617323	-0.814266	-0.144083	-0.321626	-0.61543	-0.904616	-0.885135	-0.666554	-0.436002	-0.33426	Control
0.238414	-1.01749	-0.334027	-0.0556218	-0.69236	-0.639628	-0.316814	-0.375678	-0.444577	-0.60181	-0.390623	-0.263333	0.619252	-0.168137	Control
-0.313127	0.0161847	0.0760467	0.802065	-0.446418	0.101101	0.313095	-0.540678	-0.964187	-0.179205	-0.699518	-0.793586	-0.131364	-0.482649	Control
-0.225523	0.326526	0.669146	0.319978	-0.314925	0.351336	-0.0207039	-0.637987	-0.241381	-0.383661	-0.225355	0.341244	-0.00776555	-0.468034	Control
-0.153039	-0.479277	0.135155	0.0938928	-0.234326	0.260529	-0.215527	-0.593473	0.498358	-0.604241	-0.291927	-0.0591035	0.189922	-0.192194	Control
-0.2432	-0.778656	0.216116	-0.132847	-0.543622	0.384228	-0.321447	-0.185809	-0.441749	0.290597	-0.066368	-0.873263	0.357603	-0.483968	Control
-0.342214	0.0843002	-0.604124	-0.519207	-0.14688	0.100636	-0.566683	-0.451474	-0.292404	-0.470349	0.204931	-0.57523	-0.749667	-0.294424	Control
0.133509	-0.968305	0.14833	-0.0470393	-0.755252	0.0712216	-0.1415	-0.565111	-0.864285	-0.781548	-0.761631	-0.875638	-0.852845	-0.484007	Control

## Sheet: Figure s2a
Figure s2a. The score of partial least squares discrimination analysis (PLS-DA) for cardiovascular death
PC1	PC2	PC3	Group
-2.47544	-0.614032	4.84916	Control
4.59598	3.83796	3.64961	Control
-3.91862	2.95497	1.25659	Control
-3.37489	-4.35628	-3.60458	Control
0.479512	1.32815	0.125601	Cardiovascular death
-28.0065	-4.77637	2.42092	Cardiovascular death
-10.8552	3.377	1.29495	Cardiovascular death
-1.49615	6.76665	4.96338	Control
-7.63189	4.22137	0.914704	Cardiovascular death
3.51597	-4.27702	3.93734	Control
6.65135	-0.536485	0.909216	Control
3.17366	1.09364	2.42918	Control
3.07441	-6.61997	1.69887	Control
6.76976	-1.32522	-0.0211675	Cardiovascular death
0.567733	1.54513	1.13541	Cardiovascular death
-0.224046	1.9517	0.894238	Cardiovascular death
-2.52837	0.705277	4.12499	Control
-7.93969	1.51393	5.11323	Cardiovascular death
5.41992	-3.99226	1.95396	Control
4.07986	-7.34072	4.63517	Control
4.8994	5.29034	-0.924741	Cardiovascular death
7.13158	-4.37482	0.703715	Control
7.72946	-0.0624583	2.51531	Control
3.77939	3.10522	-2.0264	Cardiovascular death
7.01296	0.410967	1.09584	Control
-0.377003	-6.84569	-0.637171	Control
-2.36573	5.26994	-2.97975	Cardiovascular death
3.97349	0.28624	1.85596	Control
-14.2404	-6.96514	4.94827	Control
-24.5184	1.13225	2.66756	Cardiovascular death
2.63377	4.5718	-0.0532195	Cardiovascular death
-7.08986	4.97052	-4.7678	Cardiovascular death
0.012831	4.84026	0.0734618	Cardiovascular death
-6.8279	3.31159	5.06209	Control
-1.64434	2.1828	-0.0671229	Control
-1.76558	0.433648	1.22593	Control
1.90502	1.77301	-4.4012	Cardiovascular death
4.56678	-0.900005	-5.17369	Cardiovascular death
6.51949	-0.219718	-0.0437477	Control
0.442706	-0.125838	-1.26828	Cardiovascular death
0.114863	-1.01148	-2.2945	Control
-3.89355	-4.29927	-1.77804	Control
-0.51328	6.06574	2.44508	Control
2.54572	-6.90651	-0.592893	Control
6.78541	3.1763	-2.5494	Cardiovascular death
-2.56126	-6.61335	-0.274439	Control
2.53435	1.80549	3.02305	Control
2.2087	-0.624844	2.11674	Control
3.83199	-5.52873	-1.48807	Control
2.44247	-0.158219	0.703421	Control
4.81828	0.949967	-0.927443	Control
4.39332	4.39411	1.42151	Cardiovascular death
1.86221	0.947577	-1.21638	Control
2.61102	2.45945	-1.20026	Control
7.08132	1.77083	-1.94408	Control
3.32921	4.481	5.41545	Control
-19.3871	-5.17636	-5.95793	Cardiovascular death
-7.22738	6.03206	2.43943	Cardiovascular death
5.66622	0.920402	-0.970535	Control
5.59707	1.35259	-1.23758	Control
5.58729	-0.599089	-1.24927	Control
7.13403	0.322032	-1.26945	Control
6.85523	-1.23227	0.405318	Control
2.77042	-1.38373	2.54876	Control
-22.5562	-1.6561	0.601122	Cardiovascular death
-4.44655	8.16092	1.47937	Control
6.18003	-4.5619	-0.616655	Control
8.26081	0.950574	-1.2217	Control
2.88935	0.114928	-1.20888	Control
-1.53693	0.454461	-1.82997	Control
4.40584	-4.28734	-2.70109	Control
-14.8791	-1.39553	-1.83606	Cardiovascular death
-17.7999	3.89427	-1.53182	Cardiovascular death
1.46135	1.98755	2.17264	Cardiovascular death
-22.0045	-7.9681	2.69252	Control
-2.37868	2.26092	2.88387	Cardiovascular death
4.25372	4.79207	-3.37772	Cardiovascular death
3.94044	-0.845562	-0.58584	Control
1.78123	-0.153699	-1.15141	Control
7.1258	3.10013	-0.518341	Control
4.51269	3.42413	1.3165	Control
8.20278	-5.15608	-2.39461	Control
4.44411	-0.354823	-4.52749	Cardiovascular death
5.54554	-4.32592	-2.48392	Control
-3.27721	-2.63645	-6.85074	Cardiovascular death
2.37788	2.90278	4.18047	Control
4.34121	1.21515	0.57295	Control
1.71332	3.60972	-3.82994	Cardiovascular death
-0.281089	-1.92214	0.105533	Control
7.14763	-4.7344	4.22242	Control
8.35576	-3.23188	-0.253308	Control
3.54984	-0.410101	-0.158575	Control
-3.55304	1.86371	4.0565	Cardiovascular death
7.70321	1.55065	-0.313094	Control
5.69581	0.187389	-0.153903	Cardiovascular death
7.2612	2.51491	-2.49466	Cardiovascular death
4.54394	-3.7486	-0.254561	Control
4.99409	0.0564657	-1.46912	Control
2.33554	0.397598	3.97047	Control
3.94081	-0.594066	1.5202	Control
4.52107	-1.34397	-1.60742	Control
1.52442	-1.66013	3.81963	Control
7.83325	-2.12652	1.40454	Control
0.22029	1.19843	7.43156	Control
-5.63448	-2.50514	-5.03219	Control
-23.3045	0.445486	1.07598	Cardiovascular death
8.94508	-0.695269	-2.41538	Control
3.71634	-1.33454	1.76733	Control
7.90364	-0.647502	-2.43988	Control
1.89532	-0.849574	-1.59649	Cardiovascular death
1.86813	3.91048	-2.24006	Cardiovascular death
-4.2453	-0.980277	5.43791	Control
-5.43789	-4.9561	0.938856	Control
3.62851	0.549191	3.5647	Control
-3.4735	-2.4848	4.19286	Control
-10.8931	3.25852	-4.62095	Cardiovascular death
2.52892	4.06727	-2.28955	Cardiovascular death
3.98936	-3.44797	0.24142	Control
-7.0777	2.91116	-3.37581	Cardiovascular death
7.99248	-0.0745063	-0.354187	Control
6.84078	-3.68433	-4.5412	Control
-0.175245	-0.0237996	5.7553	Control
2.69949	-0.226286	2.55447	Control
6.61595	-3.54797	0.707742	Control
1.49067	5.87463	1.962	Control
-4.87627	5.65829	-5.68734	Cardiovascular death
-7.38213	3.34228	-3.79889	Cardiovascular death
-26.4935	1.75901	4.63465	Cardiovascular death
2.12358	-3.1139	-3.37644	Control
-7.75775	1.85966	-1.01078	Cardiovascular death
-9.90013	8.57255	4.68709	Cardiovascular death
5.45365	-0.414623	-0.79065	Control
-13.8104	1.71942	-4.08901	Cardiovascular death
-0.0863898	-2.80573	-0.4707	Control
2.14764	1.69436	-3.11595	Cardiovascular death
7.18811	-3.06831	-0.942048	Control
-6.80565	2.7277	-1.24333	Cardiovascular death
4.75601	2.02912	-3.80852	Cardiovascular death
3.53245	-1.08318	1.5723	Control
6.06837	-0.106352	-3.1588	Control
0.756705	-2.49399	8.72897	Control
-9.94825	0.723603	4.7758	Control
1.646	-3.35888	1.56665	Control
-10.0528	-0.47138	-4.37604	Cardiovascular death
3.39698	0.871914	6.2696	Control
-9.25508	3.23182	-1.51475	Cardiovascular death
3.11652	-1.43234	0.0348127	Control
-13.2168	2.45479	-0.197954	Cardiovascular death
3.1373	1.90344	2.1585	Control
1.32578	-1.51406	-2.77323	Control
-1.17248	-0.240062	1.96227	Cardiovascular death
6.13338	-3.48124	-2.39546	Control
1.58913	0.227499	-6.66587	Cardiovascular death
0.565816	-0.0876785	-1.22487	Control
3.00272	-1.98256	-4.18407	Control
2.99815	-2.08633	1.77344	Control
1.34386	-3.15669	0.141355	Control
-6.09243	2.88748	-4.06199	Cardiovascular death
2.15046	-2.55721	1.44521	Control
0.17723	4.95351	-0.499649	Control
5.33449	1.75112	0.471672	Control
1.42017	2.3833	-1.23154	Control
-1.15443	-1.24877	-3.467	Control
0.281804	-0.546186	6.87316	Control
3.24682	-6.33029	-0.827495	Control
-3.41983	5.23628	-4.39141	Cardiovascular death
1.72045	2.65862	-1.57711	Cardiovascular death
4.55575	0.6118	-3.3102	Control
3.59262	1.12564	0.630567	Control
3.41748	-2.55856	-3.49527	Control
4.41031	-0.403625	1.3374	Control
3.42711	3.712	0.465015	Cardiovascular death
-25.6437	-0.894161	-3.50211	Cardiovascular death
2.03161	1.44321	-0.584468	Control
6.61783	2.19753	0.0654145	Cardiovascular death
5.91793	-5.08597	2.1234	Control
6.27643	-1.70509	-1.24258	Control
-3.72478	1.42928	1.33461	Cardiovascular death
0.0114729	1.8357	6.14896	Control
-4.82823	-2.2965	-2.49358	Control
-8.62426	-1.42439	0.514313	Cardiovascular death
7.16005	-1.36231	3.56734	Control
7.75918	0.282851	0.528148	Control
4.60805	1.47945	-3.66779	Cardiovascular death
1.72337	0.997384	0.810445	Control
4.20482	-0.889385	1.92598	Control
4.06141	3.0522	0.551839	Control
7.7295	-0.218302	0.252284	Control
-13.6957	-1.43106	2.99378	Control
1.90563	2.58817	-8.04974	Cardiovascular death
3.26372	0.7263	1.92707	Control
9.26825	-2.39363	-0.208438	Control
-1.78076	-1.596	-6.48096	Control
2.47436	3.77071	1.00155	Control
3.5264	-0.676949	0.299533	Control
-7.24741	-0.255537	-6.73936	Cardiovascular death
3.09817	0.912196	0.661102	Control
2.69063	-3.79668	3.16207	Control
-1.83965	5.33109	-1.89479	Cardiovascular death
-1.81888	0.951218	1.01935	Control
4.95417	-2.07043	1.78001	Control
-27.3495	-2.42246	-4.20749	Cardiovascular death
4.58722	1.75925	3.35747	Control
5.65005	-0.485993	-1.38418	Control
0.614793	3.14325	-2.55372	Cardiovascular death
-0.157086	4.07022	-1.07013	Cardiovascular death
-0.01443	2.07196	3.19148	Control
5.02046	1.47155	0.671852	Control
-21.0136	-2.52127	-3.38383	Cardiovascular death
7.72325	1.40315	-1.6246	Control
4.06376	1.18256	2.93415	Control
3.6575	-4.32909	0.25837	Control
-9.39106	4.55311	-1.48735	Cardiovascular death
11.3034	-1.96331	0.112516	Control
2.78856	4.30846	0.947115	Cardiovascular death
-4.05156	0.640811	0.570382	Cardiovascular death
1.2978	-0.226867	-0.000216721	Control
-26.7106	-6.14342	6.00667	Control
0.775018	-2.41072	-1.15272	Control
7.26767	-1.24614	0.0296345	Control
-1.20393	5.36026	-1.0754	Cardiovascular death
4.9059	0.246785	-1.58029	Control
-5.35487	-0.269396	0.519596	Control
2.57439	5.64866	0.8973	Cardiovascular death
-2.15804	-1.83687	5.77041	Control
-18.8286	-6.4132	0.327642	Control
-0.608042	-1.31881	0.578212	Control
6.11099	-5.60473	-0.476982	Control
4.83	-3.18183	-1.58957	Control
-5.77987	3.2006	8.44906	Control
-26.4806	-2.78874	-6.58177	Cardiovascular death
-2.69631	1.02742	1.30222	Cardiovascular death
5.08155	-3.70799	-4.43861	Control
3.47158	-1.55142	1.53531	Control
4.83818	-0.111291	-0.379103	Control
-1.27784	-1.48194	-2.79957	Cardiovascular death
4.74112	-2.01805	-0.717095	Control
6.24439	1.0233	3.90547	Control
-2.67748	2.32559	-3.80818	Cardiovascular death
5.32719	-0.352241	1.81631	Control
1.40423	-3.09576	3.5077	Control
-2.00071	-5.33404	-1.02899	Control
3.00699	-1.89476	1.68882	Cardiovascular death
1.87694	-2.06973	-1.49748	Cardiovascular death
5.56053	-0.624213	-1.03675	Control
-11.4976	0.419825	-0.986287	Cardiovascular death
4.91788	-1.43865	-1.50646	Control
4.4018	1.57774	-2.0234	Control
8.07221	-0.813878	-2.03963	Control

[truncated: 24 more sheets: Figure s2b, Figure s2c, Figure s3a, Figure s3b, Figure s3c, Figure s4, Figure s5, Figure s6, Figure s7, Figure s8, Figure s9, Figure s10, Figure s11a, Figure s11b, Figure s11c, Figure s12a, Figure s12b, Figure s12c, Figure s13a, Figure s13b …]
